# Supplementary material for: Clinical pharmacist prescriber in primary care in Slovenia: prospective non-randomised interventional study focused on clinical outcomes and quality of life
Source: Front Pharmacol. 2025 Sep 15;16:1690480. doi: 10.3389/fphar.2025.1690480 (PMC12477041; doi:10.3389/fphar.2025.1690480)
Supplement: Supplementary file 3 [file DataSheet1.xlsx]

## Sheet: Prescriptions
MEDICATION PRESCRIBED BY PHARMACIST	DOSE	DOSING	DIAGNOSIS FOR PRESCRIPTION	ACCEPTED BY GENERAL PRACTITIONERS	REASON PHYSICIAN DID NOT CONSIDER	SECOND VISIT – REASON FOR PRESCRIPTION	STATUS ACCORDING TO DRP CLASSIFICATION	THIRD VISIT	TREATMENT IN ACCORDANCE WITH GUIDELINES BEFORE	TREATMENT IN ACCORDANCE WITH GUIDELINES AFTER	QUALITATIVE ASSESSMENT OF PRESCRIPTION
Medication		Example: 1x1 means 1 tablet daily.		1 = YES, 2 = NO, 3 = NO DATA (/)			1 - problem solved 2 - problem not solved 3 - problem partially solved 4 - illegible / NO DATA		1 = YES, 2 = NO, 3 = NO DATA (/)	1 = YES, 2 = NO, 3 = NO DATA (/)	(/ NO DATA)
Rosuvastatin	20 mg	1x1	Dyslipidemia	1	considered	Rosuvastatin at the same dose onwards	1	No change	2	1	Positive assessment
Semaglutide	3 mg	1x1	Diabetes mellitus	1	considered	She is receiving semaglutide 14 mg - she feels slightly nauseous	3	No change	2	1	Positive assessment
Perindopril/Amlodipine	8/10 mg	1x1	Arterial hypertension	1	considered	Continue at the same dose	1	No change	1	1	Partially positive assessment
Rosuvastatin/Ezetimibe	20/10 mg	1x1	Chronic kidney disease	1	considered	Continue the same therapy, patient is feeling well	1	No change	2	1	Positive assessment
Empagliflozin	10 mg	1x1	Diabetes mellitus	1	considered	Continue the same therapy, patient is feeling well	1	No change	2	1	Positive assessment
Spironolactone	25 mg	1x1	Arterial hypertension	1	considered	Continue the same therapy, patient is feeling well	1	No change	1	1	Positive assessment
/	/	/	Deprescribing	/	no info	Included due to deprescription	/	/	/	/	/
Esomeprazole	40 mg	1x1	Deprescribing	1	considered	Suggested the reduction the dose is 20 mg daily	1	No change	2	1	Positive assessment
Eplerenone	25 mg	1x1	Deprescribing	1	considered	Instead of eplerenone 25 mg, patient started taking spironolactone 50 mg (still had the medicine at home).	1	Therapy changed	2	1	Partially positive assessment
Perindopril	4 mg	1x0,5	Deprescribing	1	considered	Perindopril 2 mg was discontinued due to cough. Initiation of amlodipine 2.5 mg was suggested.	3	Therapy changed	2	1	Negative assessment
Irbesartan	150 mg	1x1	Chronic kidney disease	1	considered	Patient takes the initiated medicine regularly, BP is regulated, patient is not hyperk	1	No change	2	1	Positive assessment
Doxazosin	8 mg	1x1	Arterial hypertension	1	considered	Patient discontinued doxazosin XL 8 mg due to hypotension already before the second visit, BP is regulated	1	Therapy changed	1	1	Partially positive assessment
Atorvastatin	20 mg	1x1	Dyslipidemia	1	considered	Continue the same therapy, patient is feeling well	1	No change	2	1	Positive assessment
Pantoprazole	20 mg	1x1	Deprescribing	1	considered	Patient reports no worsening of GIT problems	1	No change	2	1	Positive assessment
Rosuvastatin/Ezetimibe	10/10 mg	1x1	Dyslipidemia	1	considered	Continue the same therapy, patient is feeling well	1	No change	1	1	Positive assessment
Trazodone	50-100 mg	1x1	Depression	1	considered	Patient doesn't want to take trazodone, but uses valerian for insomnia and it helps her.	3	Patient doesn't take the medicine	1	1	Partially positive assessment
Colecalciferol	7000 i.e	1x1 once a week	Osteopenia	1	considered	Patient takes cholecalciferol, she has no problems.	1	No change	2	1	Positive assessment
Rosuvastatin	20 mg	1x1	Dyslipidemia	1	considered	Patient is taking rosuvastatin 20 mg and is doing well.	1	No change	2	1	Positive assessment
Febuxostat	40 mg	1x1	Gout	1	considered	The dose was titrated up to 80 mg, patient had cellulitis of the leg druring	3	No change	2	1	Positive assessment
Perindopril/Indapamide	8/2,5 mg	1x1	Arterial hypertension	1	considered	Dose reduced to 4/5 mg, BP regulated	1	No change	2	1	Positive assessment
Doxazosin	4 mg	1x1	Arterial hypertension	1	considered	Drug discontinued due to hypotension	1	Patient doesn't take the medicine	2	1	Negative assessment
Spironolactone	25 mg	1x1	Arterial hypertension	1	considered	Continue the same therapy, patient is feeling well	1	No change	2	1	Positive assessment
Escitalopram	10 mg	1x0,5 first week, then 1x1	Depression	1	considered	Continue the same therapy, patient is feeling well	1	No change	2	1	Positive assessment
Escitalopram	10 mg	1x0,5 first week, then 1x1	Depression	1	considered	Continue the same therapy, condition is better	1	No change	2	1	Positive assessment
Perindopril/Amlodipine	8/5 mg	1x1	Chronic kidney disease	1	considered	Patient continues taking perindopril/amlodisin, reports no problems	1	No change	2	1	Partially positive assessment
Doxazosin	4 mg	1x1	Arterial hypertension	1	considered	Patient continues taking doxazosin without any problems.	1	No change	1	1	Positive assessment
Doxazosin	4 mg	1x2	Arterial hypertension	1	considered	The patient is receiving doxazosin 8 mg, CT has dropped, psychological well-being is still good	1	No change	2	2	Negative assessment
Rosuvastatin	20 mg	1x1	Dyslipidemia	1	considered	Patient doesn't want to take rosuvastatin because her whole body hurts.	2	Patient doesn't take the medicine	2	2	Negative assessment
Duloxetine	90 mg	1x1	Depression	2	no info	/	4	/			/
Dapagliflozin	10 mg	1x1	Chronic kidney disease	1	considered	Continued therapy with dapagliflozin, no problem.	1	No change	2	1	Positive assessment
Bisoprolol	5 mg	1x1	Atrial fibrillation	1	considered	Bisoprolol titrated to 10mg due to tachycardia, worsening of asthma, increased dose of Symbicort and initiation of Spiriva Respimat	3	Therapy changed	2	1	Partially positive assessment
Perindopril/Amlodipine	8/5 mg	1x1	Arterial hypertension	1	considered	Continue the same therapy	1	No change	2	1	Positive assessment
Venlafaxine	75 mg	1x1	Depression	1	considered	Continue the same therapy, patient is feeling well	1	No change	2	1	Positive assessment
Perindopril/Indapamide	8/2,5 mg	1x1	Arterial hypertension	1	considered	Continue the same therapy, BP regulated	1	No change	2	1	Positive assessment
Rosuvastatin	20 mg	1x1	Dyslipidemia	2	no info	/	4	/			/
Pregabalin	75 mg	1x1	Neuropathic pain	1	considered	Patient takes 2x75 mg	1	No change	2	1	Positive assessment
Pantoprazole	20 mg	1x1	GERD (Gastroesophageal reflux disease)	1	considered	Patient takes pantoprazole PRN	1	No change	1	1	Positive assessment
Metformin (prolonged-release)	1000 mg	1x1	Diabetes mellitus	1	considered	Patient continues taking metformin 1000 mg SR, reports no problems	3	No change	2	2	Partially positive assessment
Empagliflozin	10 mg	1x1	Diabetes mellitus	1	considered	Patient doesn't want to take the medicine, reports dysuria	2	Patient doesn't take the medicine	2	2	Negative assessment
Rosuvastatin/Ezetimibe	20/10 mg	1x1	Dyslipidemia	2	patient non-adherent	Diabetologist prescribed atorvastatin 20 mg, which the patient also doesn'twant to take	2	Patient doesn't take the medicine	2	2	/
Spironolactone	25 mg	1x1	Arterial hypertension	1	considered	Patient takes spironolactone, BP has decreased	1	No change	2	1	Positive assessment
Doxazosin	8 mg	1x1	Arterial hypertension	2	In the physician’s opinion, it is not reasonable	/	4	/			/
Solifenacin	5 mg	1x1	Deprescribing	1	considered	Continued therapy with solifenacin, no problem.	1	No change	2	1	Positive assessment
Nebivolol	5 mg	1x1	Arterial hypertension	2	In the physician’s opinion, it is not reasonable	/	4	/			/
Folic acid	5 mg	1x1	Folate deficiency (on subsequent visit)	1	considered	At the second visit, folic acid was prescribed	1	No change	2	1	Positive assessment
Omega-3-acid ethyl esters	1 g	2x1	Dyslipidemia	1	considered	Continued therapy with omega-3 fatty acids, no problem	1	No change	2	2	Partially positive assessment
Mirtazapine	30 mg	1x1	Depression	1	considered	Continue the same therapy (mirtazapine 30 mg), patient is feeling well	1	No change	2	1	Positive assessment
Pregabalin	25 mg in 75 mg	1x50 mg	Neuropathic pain	1	considered	Patient takes 2x75 mg	1	No change	2	1	Positive assessment
Rosuvastatin	20 mg	1x1	Dyslipidemia	1	considered	Medicine well tolerated, LDL has decreased, same therapy continues	1	No change	2	1	Positive assessment
Colecalciferol	7000 i.e	1x1 weekly	Osteopenia	1	considered		1	No change	2	1	Positive assessment
Perindopril	4 mg	0,5 tbl	Arterial hypertension	1	considered	Iniciation of perindopril	4	Patient doesn't take the medicine	1	1	Negative assessment
Metformin	500 mg	2x1	Diabetes mellitus	1	considered	Increasing the dose of Aglurab to 2x1000 mg, iniciation of semaglutide 3 mg, and the combination of rosuvastatin 40/ezetimibe 10 mg	3	No change	2	1	Positive assessment
Semaglutide	3 mg	1x1	Diabetes mellitus	1	considered	Semaglutide initiated at the second visit	3	No change	2	1	Positive assessment
Rosuvastatin	40 mg	1x1	Dyslipidemia	1	considered	Adding ezetimibe 10 mg because target LDL is not yet within suggested range	1	No change	2	2	Partially positive assessment
Rosuvastatin/Ezetimibe	40/10 mg	1x1	Dyslipidemia	1	considered	Initiation of rosuvastatin/ezetimibe 40/10 mg at second visit	1	No change	2	1	Positive assessment
Rosuvastatin/Perindopril/Indapamide	10/8/2,5 mg	1x1	Arterial hypertension	1	considered	BP is not optimally regulated, therefore the initiation of doxazosin XL 4 mg	3	Therapy changed	1	1	Positive assessment
Doxazosin	4 mg	1x1	Arterial hypertension	1	considered	Doxazosin initiated at the second visit	3	Therapy changed	1	1	Negative assessment
Lacidipine	4 mg	1x1	Arterial hypertension	1	considered	Lacidipine initiated between 2nd and 3rd visit	3	No change	1	1	Negative assessment
Mirtazapine	30 mg	15 mg in the evening	Depression	1	considered	Patient still reporting insomnia after starting mirtazapine, suggested switching to trazodone	2	No change	2	1	Positive assessment
Trazodone	150 mg	50 mg in the evening	Insomnia	1	considered	After the initiation of trazodone sleep pattern has improved, patient takes zolpidem very rarely	1	No change	1	1	Positive assessment
Oxcarbazepine	150 mg	150 mg twice daily	Neuropathic pain	2	patient non-adherent	Underwent acupuncture, reports improvement (VAS=2), does not want to change therapy, continues taking pregabalin	3	Therapy changed	2	2	/
Pantoprazole	20 mg	20 mg in the morning	Deprescribing	2	no info	Still taking pantoprazole 40 mg	2	Therapy changed	2	2	Positive assessment
Empagliflozin	10 mg	10 mg in the morning	Diabetes mellitus	1	considered	Diabetes mellitus better regulated	1	No change	1	1	Positive assessment
Torasemide	5 mg	5 mg in the morning	Arterial hypertension	1	considered	BP better regulated	1	No change	1	1	Positive assessment
Amlodipine	5 mg	5 mg in the evening	Adverse effects	1	considered	No leg edema after dose reduction	1	No change	1	1	Positive assessment
Rosuvastatin	20 mg	20 mg in the evening	Dyslipidemia	1	considered	Dose increase	2	No change	2	1	Partially positive assessment
Pantoprazole	20 mg	20 mg in the morning	Deprescribing	1	considered	Reducing the dose of PPI	1	No change	2	1	Positive assessment
Mirtazapine	30 mg	15 mg in the evening	Deprescribing	1	considered	Mirtazapine ineffective, taking zolpidem again	2	Therapy changed	2	2	Negative assessment
Rivaroxaban	15 mg	15 mg in the evening	Chronic kidney disease	2	waiting for specialists suggestion	Dose reduction due to CKD	2	No change	2	1	/
Allopurinol	100 mg	100 mg	Gout	1	considered	Iniciation of allopurinol after a gout attack and high urate levels	1	No change	2	1	Positive assessment
Valsartan	80 mg	80 mg in the morning	Arterial hypertension	1	considered	BP better regulated	1	No change	1	1	Positive assessment
Rosuvastatin	30 mg	30 mg in the morning	Dyslipidemia	1	considered	Dose adjustment of rosuvastatin due to CKD stage 3	3	No change	1	1	Positive assessment
Rosuvastatin/Ezetimibe	20 mg/10 mg	20 mg/10 mg in the morning	Chronic kidney disease	1	considered	Takes rosuvastatin/ezetimibe, medicine well tolerated	1	No change	1	1	Positive assessment
Duloxetine	30 mg	30 mg in the morning for 7 days, then 60 mg in the morning	Neuropathic pain	1	considered	Reports less pain, improvement, easier walking	3	No change	2	1	Partially positive assessment
Rosuvastatin	10 mg	10 mg in the evening	Dyslipidemia	1	considered	Introduction of rosuvastatin	2	Patient doesn't take the medicine	1	1	Partially positive assessment
Ezetimibe	10 mg	10 mg in the evening	Dyslipidemia	1	considered	Additionally taking ezetimibe	1	No change	1	1	Positive assessment
Rosuvastatin	20 mg	20 mg in the evening	Dyslipidemia	1	considered	Target LDL not reached, increase of rosuvastatin dose to 30 mg/day	3	No change	2	1	Partially positive assessment
Atorvastatin	20 mg	20 mg in the evening	Dyslipidemia	1	considered	Target LDL not reached, increase of atorvastatin dose to 40 mg/day	2	No change	2	1	Partially positive assessment
Telmisartan	40 mg	40 mg in the morning	Arterial hypertension	1	considered	Still taking 80 mg/day, BP better regulated	3	No change	1	1	Positive assessment
Lacidipine	4 mg	2 mg in the evening	Arterial hypertension	1	considered	Still taking lacidipine PRN, BP in the evening often > 160/90 mmhg	2	No change	1	1	Positive assessment
Duloxetine	30 mg	30 mg in the morning + 30 mg at noon	Depression	1	considered	Takes 30 mg in the morning and 30 mg at noon, tolerates well, reports improvement	3	No change	1	1	Positive assessment
Pantoprazole	20 mg	20 mg in the morning	Deprescribing	1	considered	Reduced dose	1	No change	2	1	Positive assessment
Atorvastatin	40 mg	40 mg in the evening	Dyslipidemia	1	considered	Increaseof atorvastatin dose	1	No change	1	1	Positive assessment
Pregabalin	150 mg	150 mg twice daily	Neuropathic pain	1	considered	Increase of pregabalin dose	1	No change	1	1	Positive assessment
Duloxetine	30 mg	30 mg for 1 week, then 60 mg daily	Depression	1	considered	Reports less pain, better feeling	1	No change	2	1	Positive assessment
Pantoprazole	20 mg	20 mg in the morning	Deprescribing	1	considered	Taking panoprazole	1	No change	2	1	Positive assessment
Pantoprazole	20 mg	20 mg in the morning	Deprescribing	1	considered	Dose reduction	1	No change	2	1	Positive assessment
Sertraline	50 mg	25 mg in the morning + 25 mg at noon	Depression	1	considered	Increase of sertraline dose	2	No change	2	1	Partially positive assessment
Ezetimibe	10 mg	10 mg in the evening	Dyslipidemia	1	considered	Patient did not want to take neither a statin nor ezetimibe	2	Patient doesn't take the medicine	1	1	Partially positive assessment
Pravastatin	40 mg	40 mg in the evening	Dyslipidemia	1	considered	Target LDL not reached, statin switched.	3	No change	1	1	Partially positive assessment
Pantoprazole	20 mg	20 mg in the evening	Deprescribing	2	no info	Still taking 40 mg of pantoprazole	2	Therapy changed	2	2	/
Perindopril/Amlodipine/Indapamide	10 mg/2,5 mg/10 mg	1 tablet in the morning	Arterial hypertension	2	patient non-adherent	Takes perindopril/amlodipine/indapamide 5 mg/1.25 mg/5 mg	2	No change	2	2	/
Telmisartan	80 mg	80 mg in the morning	Arterial hypertension	1	considered	BP better regulated	1	No change	1	1	Positive assessment
Lacidipine	4 mg	4–6 mg in the evening	Arterial hypertension	1	considered	BP better regulated	2	Therapy changed	1	1	Partially positive assessment
Empagliflozin	10 mg	10 mg in the morning	Chronic kidney disease	1	considered	Better tolerated with dapagliflozin, LF stable, SP	1	No change	1	1	Positive assessment
Lacidipine	4 mg	6 mg in the evening	Arterial hypertension	1	considered	KT has not yet been arranged, the patient is still taking 4 mg, re-optimization of therapy	1	No change	1	1	Positive assessment
Rosuvastatin	20 mg	20 mg in the evening	Dyslipidemia	1	considered	Despite the prescription, the patient did not take a higher dose of rosuvastatin	1	No change	2	1	Positive assessment
Rosuvastatin	20 mg	20 mg in the evening	Dyslipidemia	1	considered	Well tolerated, addition of ezetimibe required	1	No change	2	1	Positive assessment
Ezetimibe	10 mg	10 mg in the evening	Dyslipidemia	1	considered	Tolerates well	1	No change	2	1	Positive assessment
Pantoprazole	20 mg	20 mg in the morning	Deprescribing	1	considered	Does not indicate problems	1	No change	2	1	Positive assessment
Perindopril/Amlodipine	8 mg/10 mg	8 mg/10 mg in the morning	Arterial hypertension	1	considered	No hyponatremia	1	No change	1	1	Positive assessment
Mirtazapine	30 mg	15 mg for 1 week, then 30 mg in the evening	Adverse effects	1	considered	No hyponatremia, response to antidepressant	1	No change	1	1	Positive assessment
Allopurinol	200 mg	200 mg in the morning	Gout	1	considered	After dose titration, the target urate value is reached	1	No change	2	1	Positive assessment
Rosuvastatin	10 mg	10 mg in the morning	Dyslipidemia	1	considered	LDL in goal, hypertriglyceridemia persists	3	No change	2	1	Partially positive assessment
Rosuvastatin	20 mg	20 mg in the morning	Dyslipidemia	1	considered	LDL in goal, hypertriglyceridemia persists	1	No change	2	1	Positive assessment
Rosuvastatin/Ezetimibe	20 mg/10 mg	20 mg/10 mg in the morning	Dyslipidemia	1	considered	LDL in goal, hypertriglyceridemia persists	3	No change	2	1	Positive assessment
Omega-3-acid ethyl esters	1000 mg	2000 mg at noon	Dyslipidemia	1	considered	Hypertriglyceridemia persists, I do not recommend increasing the dose due to the risk of AF	3	No change	2	1	Positive assessment
Pregabalin	300 mg, 150 mg	2 x 1 cps	Neuropathic pain	1	considered	Improvements in condition, less intense pain after amputation, VAS. Dose reduction to 2 x 225 mg	1	No change	1	1	Positive assessment
Esomeprazole	40 mg	1 x 1 cps	Deprescribing	1	considered	The patient has no problems with GERD, further dose reduction, discontinuation of therapy.	1	No change	2	1	Positive assessment
Metformin	850 mg	2 x 1	Diabetes mellitus	1	considered	Control %hba1c adequate, continuation of the same therapy.	1	No change	1	1	Positive assessment
Empagliflozin/Metformin	5mg/1000 mg	2x1	Diabetes mellitus	1	considered	Re-prescription of the same dose practically reaches the target value	1	No change	1	1	Positive assessment
Gliclazide	90 mg	1x1	Diabetes mellitus	1	considered	Gliclazide is no longer titrated additionally	1	No change	1	1	Positive assessment
Trazodone	150 mg	1x1	Depression	1	considered	The patient regularly receives trazdone 150 mg according to the instructions. She discontinued agomelatine. It is difficult to determine the success of the exchange. Re-prescription Trittico 150 mg	4	Therapy changed	1	1	Negative assessment
Rosuvastatin/Ezetimibe	20 mg/10mg	1x1	Dyslipidemia	1	considered	Control of transferability of the replaced drug, lipidogram planning	1	No change	2	2	Positive assessment
Trimetazidin	35 mg	1x1	Chronic kidney disease	1	considered	I check if AP symptoms get worse, no problem	1	No change	2	1	Positive assessment
Paracetamol	1000 mg	do 3 x 1	Pain	2	patient non-adherent	/	4	Therapy changed	2	2	/
Perindopril/Indapamide	4mg/1,5 mg	1 tabl in the mornin	Arterial hypertension	2	patient non-adherent	KT control, there was no change in antihypertensive drug	3	Therapy changed	2	2	/
Telmisartan	80 mg	1x1	Arterial hypertension	1	considered	The drug corresponds, follow-up regarding the need for additional escalation of therapy with a 3rd drug for AH	1	No change	1	1	Partially positive assessment
Indapamide	1,5 mg	1x1	Arterial hypertension	1	considered	The drug corresponds, follow-up regarding the need for additional escalation of therapy with a 3rd drug for AH	1	No change	1	1	Partially positive assessment
Rosuvastatin	10 mg, predvideno nadaljnje stopnjevanje	1x1	Dyslipidemia	1	considered	Control hepatogram (mildly deranged liver tests), intention regarding further titration	3	Patient doesn't take the medicine	2	2	Negative assessment
Sitagliptin	100 mg	1x1	Diabetes mellitus	1	considered	Laboratory assessment of effects, transferability of therapy. Drop in %HbA1C, not yet achieved goal. Repeat prescription of sitagliptin 100 mg for 3 months	3	Therapy changed	1	1	Positive assessment
Gliclazide	30 mg	1x1	Diabetes mellitus	1	considered	Gliclazide is well tolerated, KS is better regulated in self-measurements. Extension of therapy, planned control of %HbA1C	1	No change	1	1	Positive assessment
Rosuvastatin	20 mg	1x1	Dyslipidemia	1	considered	Control lipidogram, monitoring, evaluation of liver tests - safety monitoring	3	No change	1	1	Positive assessment
Fenofibrate	250 mg	1x1	Dyslipidemia	1	considered	Control score	3	No change	1	1	Partially positive assessment
Sitagliptin	100 mg	1x1	Diabetes mellitus	1	considered	Dose change due to high Tgc only done at the 2nd visit	1	No change	1	1	Positive assessment
Dapagliflozin/Metformin	5 mg/1000 mg	2x1	Diabetes mellitus	1	considered	Assessment of the orderliness of the SB after the change	1	No change	1	1	Positive assessment
Omega-3-acid ethyl esters	1000 mg	2x1	Dyslipidemia	1	considered	The patient receives, self-pay.	3	No change	1	1	Partially positive assessment
Allopurinol	100 mg	1x1 (starting)	Gout	1	considered	Control of s - urate (response to treatment), dose adjustment. Prescription allopurinol 200 mg.	3	Therapy changed	2	1	Positive assessment
Rosuvastatin/Ezetimibe	10 mg/10 mg	1x1	Diabetes mellitus	1	considered	Control with - S-LDL. Re-prescription of Rosuvastatin/Ezetimibe 10 mg/10 mg.	1	No change	2	1	Positive assessment
Losartan/Hydrochlorothiazide	100 mg/12,5mg	1x1	Arterial hypertension	1	considered	Control of s-urate, KT derailment did not occur, improvement of KT regulation, proposal to abandon doxazosin	1	No change	1	1	Positive assessment
Febuxostat	80 mg	1x1	Gout	1	considered	The drug was introduced at the 3rd visit, due to the failure of allopurinol (KLB)	1	No change	1	1	Positive assessment
Duloxetine	60 mg	1x1	Neuropathic pain	2	patient non-adherent	The patient does not receive duloxetine, the neuropathic pain is currently less pronounced and does not want a prescription	2	Patient doesn't take the medicine	2	2	/
Pravastatin	20 mg	1x1	Dyslipidemia	2	patient non-adherent	The patient does not want the introduction of a statin, I suggest the introduction of at least ezetimibe, which he has not yet decided on	2	Patient doesn't take the medicine	2	2	/
Atorvastatin	20 mg	1x1	Dyslipidemia	1	considered	Control LDL, dose titration of atorvastatin 40 mg.	3	No change	2	1	Positive assessment
Rosuvastatin	40 mg	1x1	Dyslipidemia	1	considered	Introduced at the 2nd follow-up visit due to failure to reach target values on atorvastatin	1	No change	2	1	Positive assessment
Torasemide	5mg	1x1	Arterial hypertension	1	considered	A drop in s-potassium, the patient does not report worsening of KT regulation, less nocturnal urination	1	Therapy changed	2	1	Negative assessment
Telmisartan/Amlodipine	80mg/10mg	1x1	Arterial hypertension	1	considered	KT values have not deteriorated, it does not reach pe target values	3	Therapy changed	1	1	Negative assessment
Metformin	500 mg	2x1	Chronic kidney disease	1	considered	The patient receives a dose of 2 x 500 mg, and the diabetologist agrees with this	1	No change	2	1	Positive assessment
Atorvastatin	20 mg	1x1	Chronic kidney disease	1	considered	Planning control measurement of CK and assessment of s-LDL values (previously in the reference range)	3	No change	1	1	Positive assessment
Semaglutide	3 mg (7 mg)	1x1	Diabetes mellitus	1	considered	Tolerability check, control score %hba1c. Dose escalation - prescription Rybelsus 14 mg	1	No change	1	1	Positive assessment
Semaglutide	14 mg	1x1	Diabetes mellitus	1	considered	He has problems tolerating semaglutide 14 mg, he does not yet reach the target value	3	No change	1	1	Positive assessment
Rosuvastatin	20 mg	1x1	Dyslipidemia	1	considered	Control with - LDL, not yet in target range. Prescription rosuvastatin/ezetimibe 20 mg/10 mg	1	No change	2	1	Positive assessment
Rosuvastatin/Ezetimibe	20mg/10mg	1x1	Dyslipidemia	1	considered	Prescription at 2nd visit due to not reaching target LDL	1	No change	2	1	Positive assessment
Telmisartan/Amlodipine	40 mg/5 mg	1x1	Arterial hypertension	1	considered	The patient complains of poor tolerance of the introduced therapy (swelling of the legs, headache), the systolic pressure does not reach the target (150 mmhg in self-measurements). Changing therapy for Candea HCT 16 mg/12.5 mg.*	2	Therapy changed	2	1	Partially positive assessment
Candesartan/Hydrochlorothiazide	16 mg/12,5 mg	1x1	Arterial hypertension	1	considered	Again subjectively unfavorable feeling of bearing (worsening of symptoms of cauda equina).	2	Therapy changed	1	1	Positive assessment
Candesartan/Amlodipine	16 mg/5mg	1x1	Arterial hypertension	1	considered	At the request of the patient, we agree to re-introduce perindopril 4 mg/amlodipine 5 mg (previously received, suspicion of cough), the introduction of a combination with rosuvastatin 10 mg is also planned.	3	Therapy changed	1	1	Positive assessment
Telmisartan	80 mg	1x1	Arterial hypertension	1	considered	The drug is well tolerated, it is effective, preserved LF, normal electrolytes, the same therapy continues	1	Therapy changed	1	1	Positive assessment
Lacidipine	4 mg	1x1	Arterial hypertension	1	considered	Repeated problems with tolerating the Ca-antagonist (burning of the skin, polyuria), as long as it reduces to 2 mg ST over 160 mmhg. We introduce moxonidine 0.2 mg* (careful monitoring due to age)	1	Therapy changed	1	2	Positive assessment
Moxonidine	0,2 mg	1x1	Arterial hypertension	1	considered	Good response to moxonidine. Further prescription, dose correction (received in the afternoon)	1	No change	1	2	Positive assessment
Memantine	20 mg	1x1	Dementia	1	considered	Monitoring	3	No change	1	1	Positive assessment
Glyceryl trinitrate (transdermal patch)	10 mg/24h	1 patch for 12 hours during the day	Angina pectoris	1	considered	The patient is receiving a patch dose of 10 mg/24h, while there is no worsening of the condition, she is monitored by CT. Stopped Olicard, reduced trimetazidine dose to 1 tablet	1	No change	1	1	Positive assessment
Rosuvastatin/Ezetimibe	20 mg/10 mg	1x1	Dyslipidemia	1	considered	Re-prescription of Sorvitimb 20 mg/10mg. The drug is well tolerated	1	No change	2	1	Positive assessment
Rosuvastatin	5 mg s postopno titracijo do 20 mg	1x1	Dyslipidemia	2	patient non-adherent	Despite the fact that the drug has not been introduced, the patient and I agree on a control assessment with - LDL after 2 months (she wants to try non-pharmacological measures, herbs)	2	No change	2	2	/
Rosuvastatin	40 mg	1x1	Dyslipidemia	1	considered	Control lipidogram, he tolerates the drug without problems, takes it regularly. Nice drop with - LDL by more than 50%. Re-prescription rosuvastatin 40 mg	1	No change	2	1	Positive assessment
Rosuvastatin/Ezetimibe	40 mg/10 mg	1x1	Dyslipidemia	1	considered	/	1	No change	1	1	Positive assessment
Perindopril/Amlodipine/Indapamide	8mg/5mg/2,5mg	1x1	Arterial hypertension	1	considered	At the first visit, a 24-hour BP measurement is recommended. Checking self-measurements (7 consecutive days). CT normalization. The same therapy with perindopril 8mg/amlodipine 5mg/indapamide 2.5mg is recommended (prescription for 3 months)	1	No change	1	1	Positive assessment
Colchicine	0,5 mg	2 x 1 for 3 days, then 1x1	Gout	1	considered	Introduction of allopurinol, at the same time prescribed another dose of colchicine, because of the risk of restart until normalization of urate.	1	No change	2	1	Positive assessment
Allopurinol	100 mg	1x1	Gout	1	considered	Re-prescription of allopurinol 100 mg due to a nice drop in urate, another control is planned	3	No change	2	1	Positive assessment
Rosuvastatin	10 mg	1x1	Dyslipidemia	1	considered	Re-prescription of rosuvastatin 20 mg when colchicine is discontinued	1	No change	1	1	Positive assessment
Losartan	100 mg	1x1	Arterial hypertension	1	considered	KT is in the reference range in self-measurements, adjustment of furosemide dose (increase from 20 mg to 40 mg)	1	No change	2	1	Positive assessment
Rosuvastatin/Perindopril/Indapamide	20 mg/4 mg/1,25 mg	1x1	Arterial hypertension	1	considered	Control KT already in the reference range below 140/90 mmhg), reaches the target LDL. Prescription Rosuvastatin/Perindopril/Indapamide	1	No change	1	1	Positive assessment
Perindopril/Indapamide	8 mg/2,5 mg	1x1	Arterial hypertension	2	Does not want to implement all suggested changes at once; we are planning 24-hour blood pressure monitoring	In the patient, CT values normalize already when doxazosin is stopped, we abandon the intention, the additional proposed adjustments are not necessary for the time being	1	Therapy changed	1	1	/
Amlodipine	5 mg	1x1	Arterial hypertension	2	Does not want to implement all suggested changes at once; we are planning 24-hour blood pressure monitoring	In the patient, the KT values normalize as soon as doxazosin is stopped, we abandon the intention	1	Therapy changed	1	1	/
Rosuvastatin	10 mg	1x1	Dyslipidemia	1	considered	At the patient's request, the statin is introduced at the 2nd examination, so that there are not so many changes at once (we fix AH first)	3	No change	2	1	Positive assessment
Rosuvastatin/Ezetimibe	40 mg/10 mg	1x1	Dyslipidemia	1	considered	Tolerability control, control lipidogram. It already reaches the target concentration below 1.8 mmol/L	1	No change	1	1	Positive assessment
Rosuvastatin	20 mg	1x1	Dyslipidemia	1	considered	Control lipidogram, monitoring	1	No change	2	1	Positive assessment
Metformin (prolonged-release)	1000 mg	2x1	Diabetes mellitus	1	considered	%HbA1c control, tolerability assessment	3	Therapy changed	1	2	Positive assessment
Sitagliptin/Metformin	5mg/1000 mg	2x1	Diabetes mellitus	1	considered	Escalation of therapy in the 2nd stage	3	No change	1	1	Positive assessment
Rosuvastatin	5 mg	1x1	Dyslipidemia	1	considered	The patient complains about poor tolerance of rosuvastatin even in a 5 mg dose (headache, muscle pain). I decide to prescribe pravastatin 20 mg (no interaction with febuxostat), again advise the control of liver tests 1 month after the introduction	3	Therapy changed	2	1	Negative assessment
Valsartan	80 mg	2x1	Arterial hypertension	2	patient non-adherent	Significant drop in NT - pro BNP after introduction of SGLTII inhibitor. For the time being, the doctor and I do not decide on the proposed adjustment due to the improvement of the clinical condition	1	No change	1	1	/
Torasemide	5 mg	1x1	Arterial hypertension	2	patient non-adherent	There was a significant drop in NT—pro BNP after the introduction of an SGLTII inhibitor. For the time being, the doctor and I are not deciding on the proposed adjustment due to the improvement in the clinical condition	1	No change	1	1	/
Pravastatin	20 mg	1x1	Dyslipidemia	1	considered	Pravastatin 20 mg was also prescribed	3	No change	2	1	Negative assessment
Mirtazapine	30 mg	1x1	Depression	1	considered	The patient notices an improvement	1	No change	2	1	Positive assessment
Pantoprazole	20 mg	1x1	Deprescribing	1	considered	The patient has no problems	1	No change	2	1	Positive assessment
Aripiprazole	10 mg	1x1	Dementia	1	considered	The patient is receiving aripiprazole	1	No change	2	1	Positive assessment
Duloxetine	30 mg	1x1	Neuropathic pain	1	considered	Duloxetine is titrated	1	No change	2	1	Positive assessment
Memantine	5 mg	1x1	Dementia	1	considered	Memantine is titrated	1	No change	2	1	Positive assessment
Tramadol/Paracetamol	37,5/325 mg	1x1	Deprescribing	1	considered	Doreta is discontinued	1	No change	2	1	Positive assessment
Venlafaxine	37,5 mg	1x1	Depression	1	considered	Venlafaxine is titrated	1	No change	2	1	Positive assessment
Memantine	5 mg	1x1	Dementia	1	considered	Memantine is titrated	1	No change	2	1	Positive assessment
Solifenacin	5 mg	1x1	Urinary incontinence management	1	considered	There is no change	1	No change	2	1	Positive assessment
Atorvastatin	10 mg	1x1	Dyslipidemia	1	considered	There is no change	1	No change	2	1	Positive assessment
Memantine	10 mg	1x1	Dementia	1	considered	Memantine is titrated	1	No change	2	1	Positive assessment
Bromazepam	3 mg	1x1	Deprescribing	1	considered	Bromazepam has been discontinued	1	No change	2	1	Positive assessment
Quetiapine	25 mg	1x1	Deprescribing	1	considered	Quetiapine is discontinued	1	No change	2	1	Positive assessment
Risperidone	0,5 mg	1x1	Deprescribing	1	considered	Risperidone is discontinued	1	No change	2	1	Positive assessment
Duloxetine	30 mg	1x1	Depression	1	considered	Duloxetine is titrated	1	No change	2	1	Positive assessment
Metformin	500 mg	2x1	Diabetes mellitus	1	considered	There is no change	1	No change	2	1	Positive assessment
Dapagliflozin	10 mg	1x1	Diabetes mellitus	1	considered	There is no change	1	No change	2	1	Positive assessment
Donepezil	5 mg	1x1	Dementia	1	considered	There is no change	1	No change	2	1	Positive assessment
Venlafaxine	37,5 mg	1x1	Depression	1	considered	Venlafaxine is titrated	1	No change	2	1	Positive assessment
Gliclazide	30 mg	1x1	Diabetes mellitus	1	considered	The patient is receiving gliclazide	1	No change	2	1	Positive assessment
Metformin	500 mg	1x1	Diabetes mellitus	1	considered	Metformin is titrated	1	No change	2	1	Positive assessment
Empagliflozin	10 mg	1x1	Diabetes mellitus	1	considered	The patient is receiving empagliflozin	1	No change	2	1	Positive assessment
Rosuvastatin/Ezetimibe	20/10 mg	1x1	Dyslipidemia	1	considered	The patient receives rosuvastatin and ezetimibe	1	No change	2	1	Positive assessment
Rosuvastatin	30 mg	1x1	Deprescribing	1	considered	The target LDL was not reached, so rosuvastatin was changed to a combination	4	No change	2	1	Positive assessment
Paracetamol	500 mg	1x1	Deprescribing	2	pain	There is no change	4	No change	1	1	/
Mirtazapine	30 mg	1x1	Depression	1	considered	There is no change	1	No change	2	1	Positive assessment
Rosuvastatin	20 mg	1x1	Dyslipidemia	1	considered	There is no change	1	No change	2	1	Positive assessment
Simvastatin	20 mg	1x1	Deprescribing	1	considered	Simvastatin has been discontinued	1	No change	2	1	Positive assessment
Pantoprazole	20 mg	1x1	Deprescribing	1	considered	Pantoprazole is a reduced dose from 40 to 20 mg	1	No change	2	1	Positive assessment
Naproxen	500 mg	1x1	Deprescribing	1	considered	Naproxen has been discontinued	1	No change	2	1	Positive assessment
Tramadol/Paracetamol	37,5/325 mg	1x1	Deprescribing	1	considered	Tramadol/paracetamol has been discontinued	1	No change	2	1	Positive assessment
Perindopril/Amlodipine/Indapamide	8/10/2,5 mg	1x1	Arterial hypertension	1	considered	The dose is increased	1	No change	2	1	Positive assessment
Bromazepam	1,5 mg	1x1	Deprescribing	1	considered	Bromazepam has been discontinued	1	No change	2	1	Positive assessment
Alprazolam	0,25 mg	1x1	Deprescribing	1	considered	Alprazolam has been discontinued	1	No change	2	1	Positive assessment
Pregabalin	150 mg	1x1	Neuropathic pain	1	considered	Pregabalin is titrated	1	No change	2	1	Positive assessment
Mirtazapine	45 mg	1x1	Depression	1	considered	Mirtazapine is titrated	1	No change	2	1	Positive assessment
Venlafaxine	75 mg	1x1	Depression	1	considered	Venlafaxine is titrated	1	No change	2	1	Positive assessment
Tramadol/Paracetamol	37,5/325 mg	1x1	Deprescribing	1	considered	Tramadol/paracetamol has been discontinued	1	No change	2	1	Positive assessment
Mirtazapine	30 mg	1x1	Depression	1	considered	There is no change	1	No change	2	1	Positive assessment
Pregabalin	25 mg	1x1	Neuropathic pain	1	considered	Pregabalin is titrated	1	No change	2	1	Positive assessment
Bromazepam	1,5 mg	1x1	Deprescribing	1	considered	Bromazepam has been discontinued	1	No change	2	1	Positive assessment
Tapentadol	50 mg	1x1	Deprescribing	1	considered	Tapentadol is reduced from 100 mg to 50 mg 1x1	1	No change	2	1	Positive assessment
Perindopril/Amlodipine/Indapamide	8/5/2,5	1x1	Arterial hypertension	1	considered	There is no change	1	No change	2	1	Positive assessment
Doxazosin	4 mg	1x1	Arterial hypertension	1	considered	There is no change	1	No change	2	1	Positive assessment
Paracetamol	1000 mg	1x1	Pain	1	considered	The patient receives paracetamol and reports no problems	1	No change	2	1	Positive assessment
Tramadol/Paracetamol	37,5/325 mg	1x1	Deprescribing	1	considered	The patient reports no problems	1	No change	2	1	Positive assessment
Irbesartan/Hydrochlorothiazide	300/12,5 mg	1x1	Deprescribing	1	considered	The patient reports no problems	1	No change	2	1	Positive assessment
Linagliptin	5 mg	1x1	Diabetes mellitus	1	considered	Regulated blood sugar	1	No change	2	1	Positive assessment
Atorvastatin	20 mg	1x1	Dyslipidemia	1	considered	Regulated hyperlipidemia	1	No change	2	1	Positive assessment
Perindopril/Amlodipine/Indapamide	8/10/2,5 mg	1x1	Arterial hypertension	1	considered	Regulated blood pressure	1	No change	2	1	Positive assessment
Rosuvastatin/Ezetimibe	20/10 mg	1x1	Dyslipidemia	1	considered	Regulated hyperlipidemia	1	No change	2	1	Positive assessment
Perindopril/Amlodipine/Indapamide	8/5/2,5 mg	1x1	Arterial hypertension	1	considered	Regulated blood pressure	1	No change	2	1	Positive assessment
Rosuvastatin	20 mg	1x1	Deprescribing	1	considered	Regulated hyperlipidemia	1	No change	2	1	Positive assessment
Perindopril/Indapamide	8/2,5 mg	1x1	Deprescribing	1	considered	Regulated blood pressure	1	No change	2	1	Positive assessment
Linagliptin	5 mg	1x1	Diabetes mellitus	1	considered	Regulated blood sugar	1	No change	2	1	Positive assessment
Losartan	50 mg	1x1	Deprescribing	1	considered	Regulated blood pressure	1	No change	2	1	Positive assessment
Duloxetine	30 mg	1x1	Neuropathic pain	1	considered	Duloxetine is titrated	1	No change	2	1	Positive assessment
Gliclazide	60 mg	1x2	Diabetes mellitus	1	considered	Dosage is regulated	1	No change	2	1	Positive assessment
Metformin	1000 mg	1x1	Diabetes mellitus	1	considered	Dose increase	1	No change	2	1	Positive assessment
Rosuvastatin/Ezetimibe	20/10 mg	1x1	Dyslipidemia	2	no info	The patient was not prescribed medication	2	No change	2	2	/
Memantine	20 mg	1x1	Dementia	1	considered	Dose increase	1	No change	2	1	Positive assessment
Risperidone	1 mg	2x0,5	Deprescribing	2	no info	We advised gradual withdrawal of risperdal	2	No change	2	2	/
Rosuvastatin/Ezetimibe	20/10 mg	1x1	Dyslipidemia	1	considered	The patient is receiving sorvitimb	1	No change	2	1	Positive assessment
Metamizole	500 mg	1x1	Deprescribing	1	considered	The patient does not receive algominal and does not report any problems	1	No change	2	1	Positive assessment
Rosuvastatin	40 mg	1x1	Dyslipidemia	1	considered	Dose increase	1	No change	2	1	Positive assessment
Perindopril/Amlodipine	8/5 mg	1x1	Arterial hypertension	1	considered	Dose increase	1	No change	2	1	Positive assessment
Pantoprazole	20 mg	1x1	Deprescribing	1	considered	Pantoprazole only as needed	1	No change	2	1	Positive assessment
Atorvastatin	40 mg	1x1	Dyslipidemia	1	considered	The patient is receiving atorvastatin and is tolerating it well	1	No change	2	1	Positive assessment
Metamizole	500 mg	1x1	Deprescribing	1	considered	The patient reports no pain	1	No change	2	1	Positive assessment
Esomeprazole	40 mg	1x1	Deprescribing	1	considered	The patient has no stomach problems	1	No change	2	1	Positive assessment
Duloxetine	30 mg	1x1	Neuropathic pain	1	considered	Dose increase	1	No change	2	1	Positive assessment
Tizanidine	4 mg	1x1	Neuropathic pain	1	considered	Dose increase	1	No change	2	1	Positive assessment
Haloperidol	2mg/ml	2x20 gtt	Deprescribing	1	considered	Discontinuation of haloperidol as it is on the priscus list	1	No change	2	1	Positive assessment
Quetiapine	25 mg	1x1	Insomnia	1	considered	After discontinuation of haloperidol and promazine, quetiapine was introduced	1	No change	2	1	Positive assessment
Sertraline	50 mg	1x1	Depression	1	considered	Discontinuation of sertraline and introduction of duloxetine instead, which also helped the patient with pain symptoms	1	No change	2	1	Positive assessment
Rivastigmine	4,6 mg/24 ur	1x1	Dementia	1	considered	Rivastigmine is titrated	1	No change	2	1	Positive assessment
Lorazepam	1 mg	1x1	Deprescribing	1	considered	Lorazepam discontinuation, as the patient was already receiving quetiapine	1	No change	2	1	Positive assessment
Donepezil	10 mg	1x1	Deprescribing	1	considered	Donepezil discontinuation, as the patient has parkinson's disease and taking donepezil is not recommended, replaced with rivastigmine	1	No change	2	1	Positive assessment
Risperidone	1 mg/ml	0,25 mg 1x1	Dementia	1	considered	There is no change	1	No change	2	1	Positive assessment
Haloperidol	2 mg/ml	2x20 gtt	Deprescribing	1	considered	Discontinuation of haloperidol, according to the dementia and PRISCUS recommendations	1	No change	2	1	Positive assessment
Quetiapine	25 mg	1x1	Deprescribing	1	considered	Discontinuation of quetiapine, as the patient already has risperidone as needed	1	No change	2	1	Positive assessment
Venlafaxine	37,5 mg	1x1	Depression	1	considered	Venlafaxine is titrated	1	No change	2	1	Positive assessment
Metamizole	500 mg	3x1	Pain	1	considered	The patient receives metamizole for pain	1	No change	2	1	Positive assessment
Tramadol/Paracetamol	37,5/325 mg	3x1	Deprescribing	1	considered	Discontinuation of tramadol/paracetamol as tramadol is on the priscus list	1	No change	2	1	Positive assessment
Pregabalin	25 mg	1x1	Neuropathic pain	1	considered	Pregabalin is titrated	1	No change	2	1	Positive assessment
Allopurinol	200 mg	1x1	Gout	1	considered	Dose increase	1	No change	2	1	Positive assessment
Zolpidem	5 mg	1x1	Insomnia	1	considered	Dose reduction	1	No change	2	1	Positive assessment
Memantine	10 mg	1x1/2	Dementia	1	considered	Memantine is titrated	1	No change	2	1	Positive assessment
Venlafaxine	75 mg	1x1	Depression	1	considered	Dose reduction	1	No change	2	1	Positive assessment
Risperidone	1 mg/ml	2x0,25 ml	Deprescribing	1	considered	Risperidone is discontinued (Priscus list)	1	No change	2	1	Positive assessment
Bromazepam	3 mg	1x1	Deprescribing	1	considered	Bromazepam discontinuation (Priscus list)	1	No change	2	1	Positive assessment
Linagliptin	5 mg	1x1	Diabetes mellitus	1	considered	There is no change	1	No change	2	1	Positive assessment
Torasemide	5 mg	1x1	Arterial hypertension	1	considered	Dose reduction	1	No change	2	1	Positive assessment

## Sheet: List1
									1	20	0.047619
									10	11	0.47619
														2	51	0.0377358
														25	23	0.520833
				20	25	0.8
								5	25	0.166667
				0.0416667				26	4	0.866667

## Sheet: PRISCUS
ZMANJŠEVANJE ŠTEVILA ZDRAVIL	Unnamed: 1	Unnamed: 2	Unnamed: 3	Unnamed: 4	Unnamed: 5	BEERS CRITERIA	Unnamed: 7	Unnamed: 8	Unnamed: 9	Unnamed: 10	Patient ID	INAPPROPRIATE MEDICINES FOR ELDERLY	Unnamed: 13	Unnamed: 14	Unnamed: 15	Unnamed: 16	Unnamed: 17
ZMANJŠEVANJE ŠTEVILA ZDRAVIL	predpisana zdravila na začetku (izpis iz ftp)	št. VSEH zdravil v predlagani terapiji	predpisana zdravila v predlagani terapiji (izpis)	št. VSEH zdravil na koncu	predpisana zdravila na koncu (izpis)	št. zdravil	zdravila na listi	Intervencija farmacevta	Upoštevanje zdravnika	št.zdravil po BEERS kriterijih(konec)	Šifra pacienta	NEPRIMERNA ZDRAVILA ZA STAROSTNIKE	zdravila na PRISCUS listi (začetek)	Intervencija farmacevta	Upoštevanje zdravnika	št.zdravil na PRISCUS listi (konec)	zdravila na PRISCUS listi (konec)
vpiši število		vpiši število		vpiši število				0 - brez intervencije, 1-ukinitev zdravila, 2-vpeljava novega zdravila, 3-zamenjava zdravila, 4-zmanjšanje odmerka, 5-povečanje odmerka, 6-Spremljanje zdravjenja	1-DA, 2-NE	vpiši število	vpiši številko	vpiši število		0 - brez intervencije, 1-ukinitev zdravila, 2-vpeljava novega zdravila, 3-zamenjava zdravila, 4-zmanjšanje odmerka, 5-povečanje odmerka, 6-Spremljanje zdravjenja	1-DA, 2-NE	vpiši število
14	1. FAXIPROL® 150 mg 2. LORAM® 2,5 mg 3. DONEPEZIL PLIVA® 10 mg 4. CONCOR® 2,5 mg 5. ORTANOL® 20 mg 6. EDEMID® 40 mg 7. ALOPURINOL® 100 mg 8. PRENESSA® 4 mg 9. SPIRIVA® 18 mcg 10. SYMBICORT® 11. PERLUNA® 10 mg 12. LOQUEN® 25 mg 13. WELLBUTRIN® 150 mg 14. VENTOLIN®	12	1. FAXIPROL® 225 mg 2. LORAM® 2,5 mg 3. DONEPEZIL PLIVA® 10 mg 4. CONCOR® 2,5 mg 5. ORTANOL® 20 mg 6. EDEMID® 40 mg 7. PRENESSA® 4 mg 8. SPIRIVA® 18 mcg 9. SYMBICORT® 10. PERLUNA® 10 mg 11. LOQUEN® 25 mg 12. WELLBUTRIN® 150 mg	9	1. Loquen 25 mg 1 tbl. zv. (III) 2. Faxiprol 75 mg 1 tbl. zj. (III) 3. Exelon obliž 4,6 mg na 24 ur (I) koristiti en mesec Po enem mesecu Exelon obliž 9,5 mg na 24 ur (III) 4. Sanval 10 mg po potrebi zv. (I) 5. Edemid 500 mg forte 1/2 tbl. zj. 6. Symbicort 2 x 1 vpih 7. Concor 2,5 mg zj. 8. Spiiva 2 vpiha zj. 9. Ampril 2,5 mg zv.	0					DS-018	3	alopurinol, Lorazepam > 2mg/d, zolpidem > 5 mg/d	1,1,4	1	0	Lorazepam ukinjen, zolpidem zmanjšan na p.p.
6	1. VESICARE® 10 mg tbl. 1*1 opoldne 2. AMLOPIN® 5 mg tbl. 1*1 zjutraj 3. LODOZ® 2,5 mg/6,25 mg tbl. 1*1 zjutraj 4. FAXIPROL® 150 mg cps. 1*1 zjutraj 5. LOQUEN® 25 mg tbl. 1*1 zvečer 6. MEMAXA	5	1. LODOZ® 2,5 mg/6,25 mg tbl. 1*1 zjutraj 2. FAXIPROL® 150 mg cps. 1*1 zjutraj 3. LOQUEN® 25 mg tbl. 1*1 zvečer 4. MEMAXA® 20 mg tbl. 1*1 zjutraj 5. EMSELEX	6	Faxiprol tbl. 150 mg. zj., 2. Loquen tbl. a 25 mg. 2 tbl. zv., 3. Memaxa 20 mg. zj. 4. Emselex 7,5 mg. zj., 5. Amlopin 5 mg. zj., 6. Lodoz	0					DS-030	1	solifenacin	1.2	1	0	zamenjava za darifencin
11	1. HALDOL® 2 mg 3*1 tbl. 2. EBIXA® 20 mg 1*1 tbl. Zjutraj + 1*1 p.p. 3. MOVALIS® 15 mg tbl. 1*1 Zjutraj 4. NEXIUM® 40 mg tbl. 1*1 zjutraj 5. ATORIS® 20 mg tbl. 1*1 Zvečer 6. MAREVAN® po shemi 7. DIOVAN® 40 mg tbl. 1,5 tbl. Zjutraj 8. SANVAL® 10 mg tbl. 10-15 mg zvečer 9. ANALGIN® 500 mg tbl. 10. DISTRANEURIN® 192 mg tbl. 3*1-2 cps. + 2 p.p. 11. LACTECON® p.p.	9	1. HALDOL® 2 mg 3*1 tbl. 2 H PRED OBROKOM 2. EBIXA® 20 mg 1*1 tbl. Zjutraj + 1*1 p.p. razmislek o smiselnosti glede na hudo demenco 3. ATORIS® 20 mg tbl. 1*1 Zvečer 4. MAREVAN® po shemi ----- ponovna diagnostika 5. DIOVAN® 40 mg tbl. 1*1 tbl. zvečer 6. SANVAL® 10 mg tbl. 10mg zvečer 7. ANALGIN® 500 mg tbl. 3*1 tbl. 8. DISTRANEURIN® 192 mg tbl. 3*1-2 cps. + 2 p.p. 9. LACTECON® p.p.	10	1. Th: Haldol 3 x 2 mg., 2. Distranevrin 2+2+3 caps. + 1-2 caps. p.p. 3. Sanval 5 mg. zv. 4. Ebixa 20 mg. zj., 5. Atoris 20 mg. zv. 6. Lactecon sirup 2 x tedensko 1-2 žl. p.p. 7. Diovan 1 tbl. zv., 8. Analgin 1 uro pred izvajanjem nege 1 tbl., do 3 x dnevno po potrebi 9. Lyrica kot je v zgornjem tekstu navedeno 10. Marevan po shemi CAVE opioidni analgetiki	0					DS-031	3	meloksikam, Haldol 3x2 mg, Sanval 10 mg	1,2,4	1	1	sanval zmanjšan na 5 mg, meloksikam ukinjen
11	1. ALVENTA® 75 mg tbl. 1*1 zjutraj 2. LOQUEN® 25 mg tbl. 1*1 zvečer 3. MIRZATEN® 30 mg tbl. 1*1 zvečer 4. TULIP® 20 mg tbl. 1*1 zvečer 5. ENAP® 20 mg tbl. 1+1 6. NEXIUM® 20 mg tbl. 1*1 zjutraj 7. ASPIRIN® PROTECT 100 mg tbl. 1*1 opoldne 8. ADALAT OROS® 30 mg tbl. 1+1 9. AMARYL® 2 mg tbl. 1*1 zjutraj 10. ANALGIN® 500 mg tbl. 1*1 p.p. 11. FLUZEPAM® 15 mg tbl. 1*1 p.p.	10	1. ALVENTA® 75 mg tbl. 1*1 zjutraj 2. LOQUEN® 25 mg tbl. 1*1 zvečer 3. MIRZATEN® 30 mg tbl. 1*1 zvečer 4. TULIP® 20 mg tbl. 1*1 zvečer 5. ENAP® 20 mg tbl. 1+1 6. NEXIUM® 20 mg tbl. 1*1 zjutraj 7. ASPIRIN® PROTECT 100 mg tbl. 1*1 opoldne 20 min pred obrokom 8. CONCOR COR® 5 mg tbl. 1*1 opoldne 9. AMARYL® 2 mg tbl. 1*1 zjutraj 10. ANALGIN® 500 mg tbl. 1*1 p.p.	9	Alventa 75 mg. zj., 2. Mirzaten 30 mg. zv. 3. Loquen 25 mg. zv., 4. Tulip 20 mg. zv., 5. Enap 20 mg. 2 x 1 tbl., 6. Nexium 20 mg. zj. na tešče 7. Aspirin 100 mg. opoldan 8. Adalat oros 2 x 1 tbl. 30 mg. 9. Ampril 2 mg. zj., Cosopt 2 x 1 gtt v oči Xalatan 3 x 1 gtt v oči ADA dieta	0					DS-032	1	nifedipin	1	2	1	nifedipin
14	1. CONCOR® 5 mg tbl 2*1 2. PREXANIL® 4 mg tbl 1*1 zjutraj 3. NEXIUM® 40 mg tbl 1*1 zjutraj 4. ZALDIAR® 37,5 mg/325 mg tbl 2*1 + 1*1 p.p. 5. ALDACTONE® 25 mg tbl 1*1 zjutraj 6. BONVIVA® 150 mg tbl 1*1 zjutraj na mesec 7. LASIX® 40 mg tbl 1*1 zjutraj 8. PRADAXA® 110 mg 2*1 9. SANVAL® 10 mg tbl 1*1 zvečer 10. RISPERDAL® solucija 0,25 mL + 0 + 1 mL 11. LORAM® 2,5 mg tbl 2* ½ tbl. 12. CYMBALTA® 60 cps…	12	1. CONCOR® 10 mg 1*1 zjutraj 2. PREXANIL® 4 mg tbl 1*1 zvečer 3. NEXIUM® 20 mg 1*1 zvečer 4. ALDACTONE® 25 mg tbl 1*1 opoldne 5. PRADAXA® 75 mg 2*1 6. SANVAL® 10 mg tbl 1*1 zvečer 7. RISPERDAL® solucija 0,25 mL + 0 + 1 mL 8. LORAM® 2,5 mg tbl 2* ½ tbl. 9. ALVENTA® 75 mg cps 1*1 zjutraj in ustrezna titracija 10. LEKADOL® 500 mg tbl 2*1 na 8 ur 11. ANGISED® tbl. p.p. 12. DISTRANEURIN® cps. P.p. 1-2…	13	Risperdal soll. 2 x 3 ml. (I) 2. Cymbalta 60 mg. zjutraj (II) 3. Mirzaten 30 mg. zvečer (II) 4. Folacin 3 x 1 tbl. (II) 5. Concor 5 mg. zjutraj 6. Prexanil a' 4 mg. 1/2 tbl. zvečer 7. Angised 0,5 mg. s.l. po potrebi 8. Nexium 40 mg. zjutraj na tešče 9. Aldactone 25 mg. opoldan 10. Bonviva 1 tbl. mesečo (naslednja dne 06.08.2013) 11. Pradaxa 2 x 110 mg. 12. Edemid 1 tbl. zjutraj 13. Analgin 1 tbl.…	0					DS-033	1	SANVAL® 10 mg tbl 1*1 zvečer	/	/	0	/
9	1. CYMBALTA® 60 mg cps 1*1 zjutraj 2. MEMAXA® 10 mg tbl 1*1 zjutraj 3. TORENDO Q TAB 2 mg tbl 2*1 zvečer 4. ASPIRIN PROTECT® 100 mg tbl 1*1 opoldne 5. LACIPIL® 4 mg tbl ½ tbl zjutraj 6. CONCOR® 5 mg tbl 1*1 zvečer 7. LOQUEN® 25 mg tbl 1*1 zvečer 8. ANALGIN® 500 mg tbl 3*1 p.p. 9. LACTECON® sirup 1-2 žlici	8	1. MEMAXA® 10 mg tbl 1*1 zjutraj 2. TORENDO Q TAB 2 mg tbl 2*1 zvečer 3. CONCOR® 5 mg tbl 1*1 zjutraj 4. LOQUEN® 25 mg tbl 1*1 zvečer 5. ASPIRIN PROTECT® 100 mg tbl 1*1 opoldne 6. ANALGIN® 500 mg tbl 3*1 p.p. 7. LACTECON® sirup 1-2 žlici 8. ALVENTA® 75 cps 1*1 zjutraj	6	Seroquel SR 300 mg. zvečer (II) 2. Cymbalta 60 mg. zjutraj (II) 3. Analgin 2 x 1 tbl. po potrebi (I) 4. Aspirin protect 100 mg. opoldan 5. Concor 5 mg. zjutraj Voltaren unquentum lokalno na sp.okončine 6. Lactecon sirup po	0					DS-034	0	/	/	/	/	/
16	1. TORENDO Q® 1,5 mg 2*1 2. MIRZATEN® 30 mg 1*1 zvečer 3. FLUZEPAM® 15 mg 1*1 zvečer 4. ASENTRA® 100 mg 1*1 zjutraj 5. EBIXA® 10 mg 1*1/2 zjutraj 6. PREDUCTAL® MR 35 mg 1*1 zjutraj 7. OXIS TURBUHALER® 9 mcg 2*1 vpiha 8. SPIRIVA® 18 mcg 1*1 zjutraj 9. BERODUAL® spray 2 vpiha p.p. do dvakrat na dan 10. URSOFALK® 250 mg 2*1 11. CONCOR® 2,5 mg 1*1 zjutraj 12. NILAR® 40 mg 1*1 zjutraj 13. LASIX® 40 mg…	12	1. TORENDO Q® 1,5 mg 2*1 2. MIRZATEN® 30 mg 1*1 zvečer 3. FLUZEPAM® 15 mg 1*1 zvečer 4. ASENTRA® 100 mg 1*1 zjutraj 5. EBIXA® 10 mg 1*1/2 zjutraj 6. OXIS TURBUHALER® 9 mcg 2*1 vpiha 7. SPIRIVA® 18 mcg 1*1 1*1 zvečer 8. URSOFALK® 250 mg 2*1 9. CONCOR® 2,5 mg 1*1 zjutraj 10. ASPIRIN PROTECT® 100 mg 1*1 opoldne 20 min pred obrokom 11. ANALGIN® 500 mg p.p. 12. PANTOPRAZOL TEVA® 20 mg 1*1 zjutraj na t…	16	Torendo Q-tab 2 x 1,5 mg. (1 tbl. a' 1 mg., 1 tbl. a' 0,5 mg.) 2. Mirzaten 30 mg. zvečer 3. Asentra 100 mg. zjutraj 4. Ebixa 5 mg. zjutraj (08.08.2013 titrirati na 10 mg. zjutraj in nato v tedenskih razmakih postopna titracija do 20 mg.) 5. Folacin 3 x 1 tbl. še dva meseca 6. Preduktal MR 1 tbl. zjutraj 7. Oxis Turbuhaler a9 mcg/ODm 2 x dnevno 8. Spiriva 1 vpih zjutraj 9. Berodual spray 2 vpiha p…	0					DS-035	0	/	/	/	/	/
15	1. EBIXA® 5 mg zjutraj 2. MIRZATEN® 30 mg ½ zvečer 3. SANVAL® 10 mg 1*1 zvečer 4. ALVENTA® 75 mg 1*1 zjutraj 5. LANITOP® 0,1 mg zjutraj 6. AGLURAB® 500 mg 1*1 zvečer 7. MOVALIS® 15 mg 1*1 zvečer 8. PREXANIL® 4 mg 1*1/2 zjutraj 9. TULIP® 20 mg 1*1 zvečer 10. AMARYL® 6 mg 1*1 zjutraj 11. MAREVAN® po shemi 12. PROREKTAL® sirup 13. LOQUEN® 25 mg p.p. 14. EDEMID® 40 mg 1*1/2 na 2 dni 15. XALATAN gtt.	10	1. EBIXA® 5 mg zjutraj 2. MIRZATEN® 30 mg ½ zvečer 3. ALVENTA® 75 mg 1*1 zjutraj 4. CONCOR COR® 2,5 mg 1*1 zjutraj 5. PREXANIL® 4 mg 1*1/2 zvečer 6. AMARYL® 6 mg 1*1 zjutraj 7. MAREVAN® po shemi 8. PROREKTAL® sirup 9. LOQUEN® 25 mg p.p. 10. XALATAN gtt.	12	1. Memaxa 20 mg. 1 tbl. zj. (III) 2. Mirzaten 30 mg. 1/2 tbl. zv. (III) 3. Alventa 150 mg. zj. (III) 4. Sanval 10 mg. zv. p.p. 5. Edemid 40 mg. 1/2 tbl. po potrebi 6. Prexanil 4 mg. 1/2 tbl. zj., 7. Concor cor 2,5 mg. zj., 8. Xalatan gtt v obe očesi zvečer 9. Amaryl 6 mg. zj., 10. Prorectal 1 žl. zj., 11. Marevan po shemi 12. Lekadol 3 x 1 tbl.,	0					DS-037	2	meloksikam, SANVAL® 10 mg 1*1 zvečer	1.4	1	0	zolpidem zmanjšan na p.p.
9	1. CYMBALTA® 30 mg 1*1 zjutraj 2. SEROQUEL® SR 300 mg 1*1 3. PALEXIA® SR 100 1*1 zjutraj 4. PREDUCTAL® MR 35 mg 1*1 zjutraj 5. TULIP® 10 mg 1*1 zvečer 6. CONCOR COR® 2,5 mg 1*1 zjutraj 7. MAREVAN® po shemi 8. KAPTOPRIL® p.p. 9. NITROLINGUAL® p.p.	8	1. CYMBALTA® 60 mg 1*1 zjutraj 2. SEROQUEL® SR 300 mg 1*1 3. PALEXIA® SR 50 mg 1+1 (1 tbl. na 12 ur) 4. PREDUCTAL® MR 35 mg 1*1 zjutraj 5. TULIP® 10 mg 1*1 zvečer 6. CONCOR COR® 2,5 mg 1*1 zjutraj 7. MAREVAN® po shemi 8. NITROLINGUAL® p.p.	11	1. Th.: Cymbalta 60 mg zj. 2. Seroquel SR 400 mg zv. 3. Palexia SR 2 x 50 mg 4. Acipan 20 mg zj. 5. Lacipin 4 mg zj. 6. Preductol MR 35 mg zj. 7. Tulip 10 mg zv. 8. Concor cor 2.5 mg zj. 9. Kaptopril 25 mg pp če bodo vrednosti krvnega tlaka nad 140/90 10. Nitrolingual 0.4 mg pp 11. Marevan po shemi	0					DS-040	0	/	/	/	/	/
15	1. EFFECTIN® ER 150 mg cps. 1*1 zjutraj 2. HELEX® 0,25 mg tbl. 1+1+1 3. SANVAL® 10 mg tbl. 1*1 zvečer 4. LASIX® 40 mg tbl. 1*1 pon., sred., petek 5. BLOXAN® 100 mg tbl. ½+1/2 6. ASPIRIN PROTECT® 100 mg tbl. 1*1 opoldne 7. GLUCOPHAGE® 850 mg tbl. 1+1 8. PRENESSA® 2 mg tbl. 1*1 zjutraj 9. TEGRETOL CR® 400 mg cps. 1+1+1 10. ABILIFY® 10 mg tbl. 1*1 zjutraj 11. NOLPAZA® 40 mg tbl. 1*1 zjutraj na tešče…	11	1. EFFECTIN® ER 150 mg cps. 1*1 zjutraj 2. HELEX® 0,25 mg tbl. 1+1+1 3. SANVAL® 10 mg tbl. 1*1 zvečer 4. ASPIRIN PROTECT® 100 mg tbl. 1*1 opoldne 5. GLUCOPHAGE® 850 mg tbl. 1+1 6. PRENESSA® 2 mg tbl. 1*1 zvečer 7. TEGRETOL CR® 400 mg cps. 1+1+1 8. ABILIFY® 10 mg tbl. 1*1 zjutraj 9. PROREKTAL® sirup 10. TEARS® gtt. 2*1 11. CONCOR COR® 2,5 mg 1*1 zjutraj	12	1. Th.: Abilify 10 mg. 1 tbl. zjutraj (III) 2. Efectin ER 150 mg. 1 caps. zjutraj (III) 3. Helex 0,25 mg. 3 x 1 tbl. (III) 4. Fluzepam 15 mg. caps. zvečer ob 21.00 uri (III) 5. Tegretol CR 400 mg. 3 x 1 tbl. 6. Aspirin protect 100 mg. opoldan 7. Glucophage 850 mg. 2 x 1 tbl. 8. Prenessa 2 mg. zvečer 9. Tires gtr 2 x 1 kapljica v obe oči 10. Prorectal 3 žlice zjutraj 11. Concor cor 2,5 mg. zjutraj…	0					DS-041	2	HELEX® 0,25 mg tbl. 1+1+1 SANVAL® 10 mg tbl. 1*1 zvečer	1	1	1	Helex ostane, sanval zamenjan
13	1. MEMAXA® 20 mg tbl. 1*1 zjutraj 2. ALVENTA® 75 mg tbl. 1*1 zjutraj---- titracija do 150-225 mg dnevno zjutraj 3. ASPIRIN® 100 mg tbl. 1*1 opoldne-----EX 4. CORYOL® 6,25 mg tbl 1+1 --- OB OBROKU 5. LORISTA® 50 mg tbl. 1*1 zjutraj----EX 6. VASILIP® 20 mg tbl. 1*1 zvečer 7. FERRUM LEK® 100 mg tbl. 2*1 ------ OPOLDNE IN ZVEČER 8. EUTHYROX® 100 mcg tbl. 1*1 zjutraj -----ZJUTRAJ NA TEŠČE 9. BONVIVA® …	9	1. MEMAXA® 20 mg tbl. 1*1 zjutraj 2. ALVENTA® 75 mg tbl. 1*1 zjutraj, titracija do 150-225 mg dnevno 3. CORYOL® 6,25 mg tbl 1+1 ob obroku 4. VASILIP® 20 mg tbl. 1*1 zvečer 5. FERRUM LEK® 100 mg tbl. 2*1, opoldne in zvečer 6. EUTHYROX® 100 mcg tbl. 1*1 zjutraj na tešče 7. MIRZATEN® 30 mg ½ tbl. zvečer 8. SANVAL® 5 mg tbl. 1*1 zvečer 9. LEKADOL® 500 mg 1-2 tbl. po potrebi na 8 ur	13	Memaxa 20 mg. 1 tbl. zj., (III) 2. Alventa 75 mg. 1 tbl. zj. (III) 3. Mirzaten 30 mg. zv. (III) 4. Fluzepam 30 mg. ob 21 uri (III) 5. Folacin 3 x 1 tbl., 6. Coryol 6,25 2 x 1 tbl., 7. Vasilip 20 mg. zv. 8. Ferum lek 0+1+1 9. Euthyrox 100 mikrogramov na tešče 10. Bonviva 1 tbl. mesečno, tablete ni dobila 1.11. kot bi morala dobiti, ker je v bolnišnici nismo imeli, torej pacientka mora zdravilo dob…	0					DS-043	1	zolpidem > 5mg/d	4	1	0	Sanval zamenjan
12	1. LOQUEN® 25 mg 1+0+2 2. GLUCOPHAGE® 500 mg 1+1 3. LANITOP® 0,1 mg 1*1 pon, sred, pet 4. CONCOR COR® 2,5 mg 1*1 zjutraj 5. KATALIP® 250 mg 1*1 zvečer 6. CRESTOR® 40 mg 1*1 zvečer 7. FERRUM LEK® 5 mL 2*1 8. EMSELEX® 7,5 mg 1*1 zjutraj 9. ASPIRIN PROTECT® 100 mg 1*1 op 10. COAPROVEL® 150 mg 1*1 zjutraj 11. CONCOR® COR 2,5 mg 1*1 zjutraj 12. DISTRANEURIN® 3*1 p.p.	8	1. LOQUEN® 25 mg 1+0+2 2. CONCOR COR® 5 mg 1*1 zjutraj 3. KATALIP® 250 mg 1*1 zvečer 4. CRESTOR® 40 mg 1*1 zvečer 5. FERRUM LEK® 5 mL 2*1 6. ASPIRIN PROTECT® 100 mg 1*1 op 7. GLURENORM® 30 mg 1*1/2 zjutraj 8. DISTRANEURIN® 3*1 p.p.	11	1. Loquen 25 mg zjutraj + 200 mg zvečer 2. Fluzepam 30 mg zvečer skupaj z Loquenom 3. Donepezil Pliva 5 mg zvečer do 15.12.2013 naprej pa 10 mg zvečer 4. Glurenomr a 30 mg 1/2 tbl zjutraj 5. Lanitop 0,1 mg 1 tbl zjutraj ob ponedeljkih, sredah in petkih 6. Katalip a 250 mg 1 tbl zvečer 7. Krestor 40 mg zvečer 8. Ferum Lek a 100 mg 2 x 1 tbl 9. Concor a 2,5 mg 1 tbl zjutraj 10. Marevan a 3 mg po sh…	0					DS-044	1	lanitop	1	2	1	lanitop-metildigoksin
20	1. NITRODUR® obliž 0,4mg/12h 2. OXYCONTIN® 20 mg 1*1 zjutraj 3. MAPRON® 50 mg 1*1 zjutraj 4. KVENTIAX® 100 mg 1*1 zvečer 5. CO-DIOVAN® 160 mg/12,5 mg 1*1 zjutraj 6. ADALAT OROS 30 mg 1*1 zvečer 7. CONCOR 10 mg 1*1 zjutraj 8. CORDARONE 200 mg 1*1/2 9. VASILIP® 20 mg 1*1 zvečer 10. NAKOM MITE® 100/25 mg 3*1 11. EDEMID® 40 mg 1*1 na 2 dni zjutraj 12. COMTAN® 200 mg 3*1 13. ORTANOL® 20 mg 1*1 zjutraj…	14	1. NITRODUR® obliž 0,4mg/12h 2. OXYCONTIN® 20 mg 1*1 zjutraj 3. ALVENTA® 75 mg 1*1 prvi teden in 2*1 drugi teden 4. KVENTIAX® 100 mg 1*1 zvečer 5. CO-DIOVAN® 160 mg/12,5 mg 1*1 zjutraj 6. ADALAT OROS 30 mg 2*1 zvečer 7. CONCOR 10 mg 1*1 zjutraj 8. NAKOM MITE® 100/25 mg 3*1 9. EDEMID® 40 mg 1*1 na 2 dni zjutraj 10. COMTAN® 200 mg 3*1 11. ORTANOL® 20 mg 1*1 zjutraj na tešče 12. MAREVAN® po shemi uv…	10	Kventiax 2 tbl. a' 25 mg zv. 2. Alventa 75 mg 1 tbl. zj. 3. Co-Diovan 160 mg / 12.5 mg 1 tbl. zj. 4. Adalat oros 2 tbl. a' 30 mg zv. 5. Concor a' 10 mg 1 tbl. zj. 6. Edemid 40 mg 1 tbl. zj. na dva dni - parni 7. Ortanol a' 20 mg 1 tbl. zj. na tešče 8. Aspirin protect 100 mg opoldan 1 tbl. 9. Nitrodur obliž 0.4 mg / 12 ur 10. Oxycontin 20 mg zj.	0					DS-046	3	Betaserc, adalat oros, HELEX® 0,25 mg 2*1	1	1	1	Adalat oros ostane, helex in betaserc ukinjena
12	1. NOVOMIX 30® 2. KVENTIAX® 100 mg 3. SANVAL® 5mg 4. FOLACIN® 5 mg 5. EUTHYROX® 100 mcg 6. AMPRIL® 2,5 mg 7. PANTOPRAZOL TEVA® 20 mg 8. DIUVER® 5 mg 9. PORTALAK® 667 mg/ml 10. NAKLOFEN GEL® 11. LEKADOL® 500 mg 12. NITROLINGUAL® 0,4 mg	12	1. NOVOMIX 30® 2. KVENTIAX® 100 mg 3. SANVAL® 5mg 4. FOLACIN® 5 mg 5. EUTHYROX® 150 mcg 6. AMPRIL® 2,5 mg 7. DIUVER® 5 mg 8. PORTALAK® 667 mg/ml 9. NAKLOFEN GEL® 10. LEKADOL® 500 mg 11. NITROLINGUAL® 0,4 mg 12. CONCOR COR® 1,25 mg	11	Kventiax 100 mg zj. + 200 mg zv. 2. Sanval 5 mg zv. 3. Folacin 3 x 1 tbl. (še dva meseca) 4. Euthyrox 150 mg zj. na tešče 5. Ampril 2,5 mg zj. 6. Diuver 5 mg zj. 7. Pantoprazol Teva 20 mg zj. na tešče 8. Nitrolingual sprej 2 vpiha po potrebi 9. Lekadol 2 x 1 tbl. po potrebi 10. Portalak 2 x 1 žlica po potrebi. 11. NovoMix 30 20 i.e. + 12 i.e. s.c. zv. ADA dieta.	0					DS-047	0	/	/	/	/	/
15	1. RISPERDAL®1 mg/ml 2. AVAMYS® 27,5 mcg/vpih 3. DORETA® 37,5 mg/325 mg 4. HYPOTEARS® gel 10 mg/g 5. TEARS NATURALE II® 6. MIRAPEXIN® 0,18 mg 7. EUTHYROX® 100 mcg 8. CONTROLOC® 20 mg 9. EDEMID® 500 mg 10. ALDACTONE® 50 mg 11. ASPIRIN PROTECT® 100 mg 12. PORTALAK® 667 mg/ml 13. SANVAL® 10 mg 14. ANGISED® 0,5 mg 15. ANALGIN® 500 mg	11	1. AVAMYS® 27,5 mcg/vpih 2. DORETA® 37,5 mg/325 mg 3. HYPOTEARS® gel 10 mg/g 4. TEARS NATURALE II® 5. LOQUEN® 25 mg 6. EUTHYROX® 100 mcg 7. ANALGIN® 500 mg 8. EDEMID® 500 mg 9. ALDACTONE® 50 mg 10. PORTALAK® 667 mg/ml 11. SANVAL® 10 mg	14	1. Risperdal soll. 2 x 0,5 mgl.(III) 2. Exelon 4,6 mg. TDO še 20 dni (I), potem nadaljevati z Exelon 9,5 mg. TDO (I) in obliža 24 ur en mesec in potem nadaljevati z Exelon 13,3 mg. TDO 1 obliž/24 ur (III) 3. Clopixol 10 mg. zvečer (III) 4. Avamys sprej 1 x 1 vpih 5. Dureta 2 x 1 tbl. 6. Hypotears za oči 1 mg. zvečer 7. Tears naturale zunaj za oči 8. Euthyrox 125 mg. zjutraj 9. Edemid forte 1/2 tb…	0					DS-048	1	zolpidem > 5mg/d	/	/	0	Sanval zamenjan za Fluzepam 15 mg. zvečer po potrebi
5	1. CYMBALTA® 60 mg 2. KVELUX® 25 mg 3. LEXAURIN® 1,5 mg 4. ENAP® 10 mg 5. ATORIS® 40 mg	6	1. CYMBALTA® 60 mg 2. KVELUX® 25 mg 3. LEXAURIN® 1,5 mg 4. ENAP® 10 mg 5. ATORIS® 40 mg 6. CONCOR COR® 2,5 mg	6	Cymbalta 60 mg. zj., 2. Kvelux 25 mg. zj., 50 mg. zv., 3. B-12 depo amp.: 2 aplikaciji je dobila med potekom hospitalizacije. Priporočamo še eno aplikacijo 1 mesec po odpustu. 4. Enap 10 mg. 2 x 1 tbl., 5. Atoris 40 mg. zv., 6. Concor cor 2,5 mg. opoldan	0					DS-050	1	bromazepam (lexaurin)	0	/	0	Lexaurina ni več
15	1. NOVOMIX® Flexpen 30 2. CORYOL® 3,125 mg 3. TERTENSIF® SR 1,5 mg 4. PRITOR® 40 mg 5. NAPROSYN® 550 mg 6. ASPIRIN PROTECT® 100 mg 7. VASILIP® 40 mg 8. PRENESSA® 8 mg 9. PRESTANCE® 10/10 10. MIRZATEN® 15 mg 11. ZOLOFT® 50 mg 12. RANITAL® 150 mg 13. VENTOLIN® spray 14. NITROLINGUAL® spray 15. PERLUNA® 10 mg	12	1. NOVOMIX® Flexpen 30 2. CORYOL® 3,125 mg 3. TERTENSIF® SR 1,5 mg 4. ASPIRIN PROTECT® 100 mg 5. VASILIP® 40 mg 6. PRENESSA® 8 mg 7. PRESTANCE® 10/10 8. MIRZATEN® 15 mg 9. ZOLOFT® 50 mg 10. VENTOLIN® spray 11. NITROLINGUAL® spray 12. PERLUNA® 10 mg	16	Zoloft 100 mg. zj., 2. Mirzaten 45 mg. zv., 3. Seroquel SR 50 mg. zv., 4. Donepezil pliva 5 mg. zv. do 9.2., nato 10 mg. zv. 5. Folacin 3 x 1 tbl.(še en mesec) 6. Ibuprofen 2 x 400 mg., 7. Nexium 40 mg. zj., 8. Coryol 2 x 3,125 mg., 9. Prenessa 8 mg. zv., 10. Prestance 10 mg./10 mg. zv. 11. Aspirin protect 100 mg. opoldan 12. Vasilip 40 mg. zv., 13. Edemid 1 tbl. zj., 14. Nitroglicerin sprej po p…	0					DS-051	1	zolpidem > 5mg/d	/	/	0	Perlune več ni
12	1. LAMICTAL® 25 mg 2. SANVAL® 5-10 mg 3. TRITTICO® 150 mg 4. EXELON® 4,6 mg/24 h 5. LOQUEN® 150 mg 6. ALVENTA® 150 mg 7. SIRDALUD® 2 mg 8. ASPIRIN PROTECT® 100 mg 9. TERTENSIF SR® 1,5 mg 10. CONCOR® 5 mg 11. PRESTANCE® 10/10 12. ANALGIN® 500 mg	9	1. LAMICTAL® 25 mg 2. SANVAL® 5-10 mg 3. EXELON® 4,6 mg/24 h 4. ALVENTA® 150 mg 5. TERTENSIF SR® 1,5 mg 6. CONCOR® 5 mg 7. PRESTANCE® 10/10 8. ANALGIN® 500 mg 9. TRITTICO® 150 mg	11	Loquen 100 mg 1,5 tbl zvečer (II) 2. Exelon TDO 4,6 mg / 24 ur še 13 dni, potem nadaljevati z Exelon TDO 9,5 mg / 24 ur (I) en mesec, potem nadaljevati z Exelon TDO 13,3 mg / 24 ur naprej (III) 3. Trittico 150 mg zvečer (III) 4. Lamictal 25 mg 2 x 1 tbl (III) 5. Sanval 10 mg zvečer (III) 6. Alventa 150 mg zjutraj (III) 7. Aspirin protect 100 mg opoldan 8. Tertensiv SR 1 tbl zjutraj 9. Concor 5 mg…	0					DS-052	0	/	/	/	/	/
11	1. SEROXAT® 30 mg 2. VALDOXAN® 25 mg 3. SOLIAN® 100 mg 4. LORAM® 2,5 mg 5. AMLOPIN® 10 mg 6. AGLURAB® 1000 mg 7. SORVASTA® 20 mg 8. AMPRIL® 10 mg 9. REGLAN® 10 mg 10. PERLUNA® 5 mg 11. ANALGIN® 500 mg	9	4. LORAM® 2,5 mg 3*½ 5. AMLOPIN® 10 mg 1*1 zjutraj 6. AGLURAB® 850 mg 1+1+1 ob obrokih 7. SORVASTA® 20 mg 1*1 zvečer 8. AMPRIL® 10 mg 1*1 zvečer 9. TAMETIL® 10 mg 1+1 ob obrokih 10. PERLUNA® 5 mg 1*1 zvečer pp 11. ANALGIN® 500 mg 1+1 ALVENTA 75 mg cps. 1*1	12	Faxiprol 225 mg zjutraj (II) 2. Mirzaten 45 mg zvečer (II) 3. Loquen a 25 mg 1 - 1 - 2 (IV) 4. Perluna 10 mg zvečer (II) 5. Loram a 2,5 mg 2 x 1/2 po potrebi (V) 6. Amlopin 10 mg zjutraj 7. Aglurab 2 x 850 mg 8. Sorvasta 20 mg zvečer 9. Ampril 10 mg zvečer 10. Aspirin 100 protect 1 tbl opoldan 11. Nolpaza 40 mg zjutraj tešč 12. Ormidol 2 x 50 mg	0					DS-053	1	LORAM® 2,5 mg 3*½ (lorazepam > 2mg/d)	0	/	0	Loram a 2,5 mg 2 x 1/2 po potrebi (V)
11	1. Kventiax® 25 mg 2. Kventiax® 100 mg 3. Mapron® 50 mg 4. Ebixa® 5 mg 5. Pantoprazol® 40 mg 6. Concor® 2,5 mg 7. Ultop® 20 mg 8. Aldactone® 25 mg 9. Aspirin Protect® 100 mg 10. Lekadol® 500 mg 11. Dulcolax® supp.	9	1. Kventiax® 25 mg 2. Kventiax® 100 mg 3. Mapron® 50 mg 4. Ebixa® 5 mg 5. Pantoprazol® 20 mg 6. Concor® 2,5 mg 7. Aldactone® 25 mg 8. Aspirin Protect® 100 mg 9. Lekadol® 500 mg	11	1. Mapron a' 50 mg 1 tbl. zj. 2. Risperdal sol. 2 x 1,5 mg 3. Distraneurin 1 caps. zv. redno ter 3 x 1 caps. p.p. 4. Ebixa 15 mg zj. še 1 teden, nato titrirati na 20 mg zj. 5. Folacin 3 x 1 tbl. p.p. 6. Pantoprazol 20 mg zj. na tešče 7. Concor a' 2,5 mg 2 x 1 tbl. 8. Aldactone 25 mg 1 tbl. zj. 9. Sorvasta 10 mg zv. 10. Marevan tbl. ob petkih in sobotah 2 tbl. zv., ob nedeljah, ponedeljkih, torkih…	0					DS-055	0	/	/	/	/	/
8	1. Kventiax® 25 mg 2. Mirzaten® 30 mg 3. Aspirin Protect® 100 mg 4. Aglurab® 1000 mg 5. Daonil® 5 mg 6. Coryol® 6,25 mg 7. Analgin® 500 mg 8. Zolsana® 10 mg	9	1. Kventiax® 25 mg 2. Mirzaten® 30 mg 3. Aspirin Protect® 100 mg 4. Galvus® 100 mg 5. Daonil® 5 mg 6. Coryol® 6,25 mg 7. Analgin® 500 mg 8. Zolsana® 10 mg 9. Edemid® 40 mg	9	1. Kvelux 50 mg zv. 2. Mirzaten 30 mg zv. 3. Aspirin protect 100 mg opoldan 4. Aglurab 2 x 1000 mg 5. Daonil 10 mg zj. + 5 mg zv. 6. Coryol 2 x 6,25 mg 7. Euthyrox 50 mg zj. na tešče 8. Edemid 1 tbl. zj. na 2 dni, parni 9. Sorvasta 20 mg zv.	0					DS-056	1	Zolsana® 10 mg (zolpidem > 5 mg/d)	/	/	0	Zolsana 1*1 zvečer po potrebi
12	1. MAPRON® 100 mg 2. LAMICTAL® 100 mg 3. DEPAKINE CHRONO® 500 mg 4. AMLOPIN® 10 mg 5. PRENESSA® 8 mg 6. BYOL® 2,5 mg 7. CARDIOPIRIN® 100 mg 8. TULIP® 20 mg 9. EUCREAS® 50/850 mg 10. DAONIL® 5 mg 11. APAURIN® 12. AKINETON® 2 mg	13	1. MAPRON® 100 mg 2. ABILIFY® 10 mg 3. LAMICTAL® 100 mg 4. DEPAKINE CHRONO® 500 mg 5. AMLOPIN® 10 mg 6. PRENESSA® 8 mg 7. BYOL® 5 mg 8. CARDIOPIRIN® 100 mg 9. TULIP® 20 mg 10. EUCREAS® 50/850 mg 11. DAONIL® 5 mg 12. APAURIN® 13. AKINETON® 2 mg	11	Mapron 50 mg zj. 2. Lamictal 2 x 100 mg 3. Depakine chrono 500-0-1000 mg 4. Abilify 10 mg zj. 5. Amlopin 10 mg zj. 6. Prenessa 8 mg zv. 7. Byol 5 mg zj. 8. Cardiopirin 100 mg zj. 9. Tulip 20 mg zv. 10. Encreas 2 x 50/850 mg 11. Daonil 2 x 5 mg	0					DS-058	0	/	/	/	/	/
11	1. RISPERDAL® solucija 2. PLIVIT D® kapljice 3. TRITACE® 2,5 mg 4. KALCIJEV KARBONAT® 1000 mg 5. FOSAVANCE® 6. SYMBICORT® 160/4,5 mcg 7. ANALGIN® 500 mg 8. BERODUAL® 0,05 mg 9. PANTOPRAZOL TEVA® 40 mg 10. DISTRANEURIN® cps. 11. DISTRANEURIN® cps. 12. DULCOLAX® supp.	11	1. RISPERDAL® solucija 2. PLIVIT D® kapljice 3. TRITACE® 2,5 mg 4. KALCIJEV KARBONAT® 1000 mg 5. FOSAVANCE® 6. SYMBICORT® 160/4,5 mcg 7. BERODUAL® 0,05 mg 8. ANALGIN® 500 mg 9. PANTOPRAZOL TEVA® 40 mg 10. DISTRANEURIN® cps. 11. DISTRANEURIN® cps. 12. DULCOLAX® supp.	11	Risperdal soll 2 x 1.5 ml 2. Distraneurin caps, 0+1+2 caps 3. Memaxa a' 5 mg, 1/2 tbl. zj. en teden, 4. nato po priloženi shemi. 5. Symbicort 160/45 mg 1 x 1 vpih 6. Berodual sprej a' 0.05 mg, 1 x 1 vpih 7. Plivit D3 soll. 35 kapljic ob petkih zjutraj 8. Fosavance 1 tbl. zj. ob petkih (po zaužitju tbl. bolnica ne sme ležati vsaj eno uro) 9. Ca karbonat a' 1000 mg, 1 tbl. opoldan s hrano 10. Trita…	0					DS-059	0	/	/	/	/	/
8	1. AMPRIL® 1,25 mg 2. LOQUEN® 25 mg 3. ZOLOFT® 50 mg 4. PANTOPRAZOL TEVA® 40 mg 5. EDEMID® 40 mg 6. DISTRANEURIN® cps. 7. LEKADOL® 500 mg 8. FOLACIN® 5 mg	10	1. AMPRIL® 1,25 mg 2. RISPOLUX® solucija 3. ZOLOFT® 50 mg 4. PANTOPRAZOL TEVA® 40 mg 5. EDEMID® 40 mg 6. DISTRANEURIN® cps. 7. LEKADOL® 500 mg 8. FOLACIN® 5 mg 9. ROCALTROL® 0,25 mcg 10. KALCIJEV KARBONAT® 1000 mg	8	1. Zoloft a 100 mg 1 tbl zjutraj 2. Mirzaten a 30 mg 1 tbl zvečer 3. Loquen a 100 mg 1 tbl zjutraj Loquen a 200 mg 1 tbl zvečer 4. Distranevrin 0 - 2 - 2 caps. 5. Ampril a 1,25 mg 1 tbl zjutraj 6. Edemid a 40 mg 1/2 tbl zjutraj, razen ob torkih in petkih 7. Pantoprozol Teva a 40 mg 1 tbl zjutraj na tešče 8. Folacin 3	0					DS-060	0	/	/	/	/	/
10	1. EXELON® 4,6 mg/24h 2. RIVOTRIL® 0,5 mg 3. ASPIRIN PROTECT® 100 mg 4. EDEMID® 40 mg 5. PRENESSA® 8 mg 6. VASILIP® 10 mg 7. TONOCARDIN SR® 4 mg 8. ANACLOSIL® 500 mg 9. DISTRANEURIN® 192 mg 10. ANALGIN® 500 mg/ml	8	1. EXELON® 9,5 mg/24h 2. RIVOTRIL® 0,5 mg 3. PRENESSA® 8 mg 4. ANACLOSIL® 500 mg 5. COMBODART® 0,4mg/0,5 mg 6. TEVITAMOL® 500 mg 7. DISTRANEURIN® 192 mg 8. EDEMID® 40 mg	9	Distraneurin 1 caps zv. + 1 do 2 caps pp čez noč 2. Rivotril 0.5 mg zv. 3. Exelon transdermalni obliž a' 4.6 mg 1x dnevno 4. Edemit a' 40 mg, 1/2 tbl. zj. vsak drugi dan - parni po potrebi 5. Prenessa 8 mg 1 tbl. zj. 6. Byol a' 2.5 mg, 1 tbl. zj. 7. Combodart 0.5/4 mg, 1 tbl. zj. 8. Vasilip a' 10 mg, 1 tbl. zv. 9. Pantoprazol Teva 20 mg zj. na tešče 10. Amoksiklav solvo 2 x 1000 mg od 20.3.2014 (…	0					DS-061	0	/	/	/	/	/
10	1. LORSILAN® 1 mg 2. MIRZATEN® 30 mg 3. LAMICTAL® 100 mg 4. EXELON® 4,6 mg/24h 5. ALVENTA® 75 mg 6. DIUVER® 10 mg 7. CORYOL® 12,5 mg 8. MONOPRIL® 20 mg 9. CARDIOPIRIN® 100 mg 10. LESCOL XL® 80 mg	10	1. LORSILAN® 10 mg 2. MIRZATEN® 30 mg 3. LAMICTAL® 100 mg 4. EXELON® 9,5 mg/24h 5. ALVENTA® 75 mg 6. DIUVER® 10 mg 7. MONOPRIL® 20 mg 8. LESCOL XL® 80 mg 10. PROPRANOLOL® 40 mg	11	1. Alventa 150 mg 1 tbl. zj. (III) 2. Mirzaten 30 mg zv. (III) 3. Exelon TDO 9.5 mg 1 obliž na 24 ur še 18 dni (I), nato nadaljevati z Exelon TDO 13.3 mg na 24 ur naprej (III) 4. Lamictal 100 mg 2 x 1 tbl. (III) 5. Lorsilan 1 mg 2 x 1 tbl. (III) 6. Perluna 10 mg zv. (III) 7. Diuver 10 mg zj. 8. Monopril 20 mg zv. 9. Coryol 12.5 mg 2 x 1 tbl. 10. Lescol XL 80 mg zv. 11. Folacin 3 x 1 tbl. še mesec…	0					DS-065	0	/	/	/	/	/
12	1. MIRZATEN® 45 mg 2. FOLACIN® 5 mg 3. EBIXA® 10 mg 4. CONCOR COR® 1,25 mg 5. NOLPAZA® 20 mg 6. KALINOR® 7. DIFLAZON® 150 mg 8. RISPOLUX® 1 mg/ml 9. RISPOLUX® 1 mg/ml 10. PORTALAK® 667mg/ml 11. HALDOL® 5 mg/ml 12. TEMESTA® 2mg/ml	8	1. MIRZATEN® 45 mg 2. FOLACIN® 5 mg 3. EBIXA® 10 mg 4. DIFLAZON® 150 mg 5. RISPOLUX® 1 mg/ml 6. RISPOLUX® 1 mg/ml 7. HALDOL® 5 mg/ml 8. TEMESTA® 2mg/ml	9	1. th.: Rispolux soll. 2 x 0,5 ml, 2. Depakine chrono soll 2 ml zvečer + 1 ml zvečer 3. Ebixa 20 mg zjutraj 4. Valdoxan 20 mg zvečer pred spanjem 5. Oksazapam a 10 mg 0 + 1 + 1 tbl. 6. Analgin 2 x 500 mg 7. Kalinor 1 tbl zjutraj vsak tretji dan 8. Folacin 3 x 1 tbl še en mesec, 9. Portalak sirup 2 žlici zjutraj	0					DS-066	0	/	/	/	/	/
7	1. ABILIFY® 10 mg 2. MIRZATEN® 45 mg 3. ZOLOFT® 50 mg 4. EXELON® 4,6mg ® 5. PANTOPRAZOL PLIVA® 20 mg 6. AMPRIL® 1,25 mg 7. LORAM® 2,5 mg	6	1. ABILIFY® 10 mg 2. MIRZATEN® 45 mg 3. ZOLOFT® 50 mg 4. EXELON® 4,6mg ® 5. AMPRIL® 1,25 mg 6. LORAM® 2,5 mg	6	1. Abilify 10 mg 1 tbl. zj. (III) 2. Mirzaten 45 mg 1 tbl. zv. (III) 3. Zoloft 50 mg 1 tbl. zj. (III) Exelon 4.6 TDO na 24 ur zj. še 17 dni (I) potem nadaljevati z Exelon 9.5 mg TDO na 24 ur zj. en mesec (I) potem nadaljevati z 4. Exelon 13.3. mg TDO na 24 ur naprej (III) 5. Ampril 1.25 mg zv. 6. Folacin 3 x 1 tbl. , čez en mesec preveriti nivo folatov v serumu in po potrebi ukiniti zdravilo.	0					DS-067	0	/	/	/	/	/
13	1. FLUZEPAM® 30 mg 2. MAPRON® 50 mg 3. REQUIP MODUTAB 8 mg 4. NAKOM® 250/25 mg 5. ASPIRIN PROTECT® 100 mg 6. AZILECT® 1 mg 7. EXFORGE® HCT 10mg/160mg/12,5mg 8. COUPET® 40 mg 9. RIVOTRIL® 2 mg 10. LEPONEX® 12,5 mg 11. OKSAZEPAM® 10 mg 12. TEMESTA® ampula 13. OKSAZEPAM® 10 mg	12	1. FLUZEPAM® 30 mg 2. MIRZATEN® 30 mg 3. REQUIP MODUTAB 8 mg 4. NAKOM® 250/25 mg 5. ASPIRIN PROTECT® 100 mg 6. AZILECT® 1 mg 7. EXFORGE® HCT 10mg/160mg/12,5mg 8. COUPET® 40 mg 9. LEPONEX® 12,5 mg 10. OKSAZEPAM® 10 mg 11. TEMESTA® ampula 12. OKSAZEPAM® 10 mg	8	Depakine chrono soll. 2 x 2 ml. 2. Mirzaten 30 mg zvečer 3. Requip 8 mg 2 tbl zjutraj + 1 zvečer 4. Nakom 250/25 2 x 1/2 tbl 5. Aspirin protect 100 mg opoldan 6. Exfortage HCT 10 mg /160 / 12,5 1 tbl zjutraj 7. Coupet še 40 mg zvečer, 8. Oksazepam 5 do 10 mg po potrebi	0					DS-070	2	LEPONEX® 12,5 mg 1+1 in Flurazepam 30 mg zv	/	/	0	oksazepam pp
12	1. TEGRETOL® 200 mg 2. PHENOBARBITON® 100 mg 3. MIRZATEN® 30 mg 4. SANVAL® 10 mg 5. LOQUEN® 25 mg 6. DORETA® tbl. 7. TRAMAL® kapljice 8. SPIRIVA® 9. BERODUAL® spray 10. LASIX® 40 mg 11. TEOTARD® 200 mg 12. EUTHYROX® 25 mcg	8	1. TOPAMAX® 25 mg 2. PHENOBARBITON® 100 mg 3. MIRZATEN® 45 mg 4. SANVAL® 10 mg 5. LOQUEN® 25 mg 6. OXYCONTIN® 10 mg 7. BERODUAL® spray 8. LASIX® 40 mg	9	1. Th.: Loquen 25 mg zv. (II) 2. Mirzaten 45 mg zv. (III) 3. Tegretol 3 x 200 mg 4. Phenobarbiton 3 x 100 mg 5. Berodual 2 vpiha na 8 ur 6. Lasix 40 mg zj. na tešče 7. Euthyrox 25 mikrogramov na tešče 8. Oxycontin 10 mg 1 tbl. zj. 9. Folacin 3 x 1 tbl. še mesec dni, potem ukiniti iz terapije	0					DS-071	3	teofilin, Sanval 10 mg, Phenobarbiton	1	1	2	Sanval ukinjen, ostalo ne
16	1. TORENDO Q® 1 mg 2. LEXAURIN® 1,5 mg 3. EMOZUL® 20 mg 4. AMARYL® 1 mg 5. PREDUCTAL® 35 mg 6. PRENESSA® 4 mg 7. CONCOR COR® 2,5 mg 8. DIUVER® 5 mg 9. ATORIS® 40 mg 10. ASPIRIN PROTECT® 100 mg 11. FEMARA® 2,5 mg 12. ZALDIAR® 37,5/325 mg 13. LEKADOL® 500 mg 14. PERLUNA® 5 mg 15. OXAZEPAM® 10 mg 16. NITROLINGUAL®	12	1. TORENDO Q® 1 mg 2. GLURENORM® 30 mg 3. PREDUCTAL® 35 mg 4. PRENESSA® 4 mg 5. DIUVER® 5 mg 6. ATORIS® 40 mg 7. ASPIRIN PROTECT® 100 mg 8. FEMARA® 2,5 mg 9. LEKADOL® 500 mg 10. PERLUNA® 5 mg 11. OXAZEPAM® 10 mg 12. NITROLINGUAL®	10	1. Th.: Invega 3 mg 1 tbl. zj. (III) 2. Loquen 25 mg zv. (II) 3. Galsya 16 mg 1 caps. zj. do konca šk. (I), potem nadaljevati z: 4. Galsya 24 mg 1 caps. zj. 5. Glurenorm 30 mg zj. 6. Preductal 2 x 35 mg 7. Prenessa 2 x 4 mg 8. Diuver 5 mg vsak drugi dan, parni dnevi 9. Aspirin Protect 100 mg opoldan. 10. Femara 2,5 mg zj.	0					DS-072	1	LEXAURIN® 1,5 mg	1	1	0	ukinjen lexaurin
5	1. EBIXA® 20 mg 2. REQUIP® 0,25 mg 3. PLAVIX® 75 mg 4. EMSELEX® 7,5 mg 5. AMYZOL® 10 mg	5	1. EBIXA® 20 mg 2. REQUIP® 0,25 mg 3. PLAVIX® 75 mg 4. EMSELEX® 7,5 mg 5. CYMBALTA® 60 mg	7	Leponex a' 25 mg, 2 x 1/2 tbl. 2. Emselex 7.5 mg ob 16.00 uri 3. Cymbalta 60 mg zj. 4. Ebixa 20 mg zj. 5. Requip a' 25 mg, 3 x 1 tbl. 6. Plavix 75 mg opoldan 7. Spasmex 2 tbl. zv.	0					DS-073	1	amyzol -amitriptilin 10 mg 1-2 zv	1.2	1	0	zamenjava: cymbalta
10	1. GALSYA® 24 mg 2. KVENTIAX® 25 mg 3. PRENESSA® 8 mg 4. KAMIREN® 4 mg 5. GLUCOBAY® 100 mg 6. GLURENORM® 30 mg 7. MAREVAN® 8. DIUVER® 10 mg 9. PANTOPRAZOL® 20 mg 10. PERLUNA® 5 mg	10	1. GALSYA® 24 mg 2. KVENTIAX® 25 mg 3. TRITACE® 5 mg 4. KAMIREN® 4 mg 5. GLUCOBAY® 100 mg 6. GLURENORM® 30 mg 7. MAREVAN® 8. DIUVER® 10 mg 9. PERLUNA® 5 mg 10. ABILIFY® 10 mg	11	1. Th.: Abilify a' 10 mg 1 tbl zvečer 2. Galsya SR a' 24 mg 1 caps. zjutraj 3. Ampril tbl. 10 mg zv. 4. Amlopin 5 mg zj. pp 5. Glucobay a' 100 mg 3 x 1 tbl. 6. Glurenorm a' 60 mg 2 x 1 tbl 7. Diuver a' 10 mg 1 tbl zjutraj 8. Propranolol Teva a' 20 mg 9. Makrobid a' 100 mg 2 x 1 tbl (zdravljenje zaključeno ob odpustu). 10. Euthyrox a' 25 mcg 1 tbl zjutraj na tešče 11. Marevan tbl. po shemi 12. Tam…	0					DS-075	1	Kamiren 4mg zvečer	1.2	1	0	zamenjava: amplopin
13	1. OLANZAPIN TEVA® 10 mg 2. MIRZATEN® 30 mg 3. MEMAXA® 20 mg 4. PERLUNA® 10 mg 5. LANITOP® 0,1 mg 6. BLOXAN® 100 mg 7. ASPIRIN PROTECT® 100 mg 8. KALCIJEV KARBONAT® 1000 mg 9. PLIVIT D3 kapljice 10. TRITACE® 2,5 mg 11. DORETA® 37,5/325 mg 12. DISTRANEVRIN® 13. PRIMOTREN® tbl.	13	1. OLANZAPIN TEVA® 10 mg 2. MIRZATEN® 30 mg 3. MEMAXA® 20 mg 4. PERLUNA® 10 mg 5. BOREZ® 5 mg 6. XARELTO® 20 mg 7. TRITACE® 2,5 mg 8. DISTRANEVRIN® 9. PRIMOTREN® tbl. 10. KALCIJEV KARBONAT® 1000 mg 11. PLIVIT D3 kapljice 12. OXYCONTIN® 10 mg 13. ANALGIN® 500 mg	13	Alventa 150 mg zj. 2. Mirzaten 30 mg zv. 3. Olanzapin Teva 10 mg zv. 4. Memaxa 20 mg zj. 5. Perluna 10 mg zv. 6. Lanitop 1/2 tbl. zj. 7. Borez 2.5 mg zj. 8. Aspirin 100 mg opoldan 9. Tritace 2.5 mg 1 tbl. zj. pavza 10. Nolpaza 40 mg zj. + 20 mg zv. 11. Oxycontin a' 10 mg, 2 x 1 tbl. od 17.6. 12. Kalcijev karbonat 1 g opoldan 13. Plivit D 35 kapljic zj. ob sobotah	0					DS-077	2	Lanitop, zolpidem 10mg	1	2	2	lanitop-metildigoksin
12	1. PAROXAT® 20 mg 2. LOQUEN® 100 mg 3. PRENESSA® 8 mg 4. CONCOR® 5 mg 5. ALDACTONE® 25 mg 6. LASIX® 40 mg 7. ADALAT OROS® 60 mg 8. ACIPAN® 20 mg 9. GLUCOPHAGE® 1000 mg 10. SEVREDOL® 10 mg 11. LOQUEN® 25 mg 12. LEKADOL® 500 mg	11	1. PAROXAT® 20 mg 2. LOQUEN® 100 mg 3. PRENESSA® 8 mg 4. CONCOR® 5 mg 5. ALDACTONE® 25 mg 6. LASIX® 40 mg 7. ADALAT OROS® 60 mg 8. ACIPAN® 20 mg 9. GLUCOPHAGE® 1000 mg 10. SEVREDOL® 10 mg 11. LOQUEN® 25 mg	15	1. Th: Loquen 100 mg. zj. + 200 mg. zv., 2. Paroxat 20 mg. zj. 3. Distranevrin 3 x 1 - 2 caps. p.p., 4. Folacin 3 x 1 tbl. 5. Prenessa 8 mg. zj., 6. Concor 2 x 5 mg., 7. Aldactone 25 mg. zj., 8. Lasix 40 mg. zj., 9. Adalad Oros 2 x 60 mg., 10. Acipan 2 x 20 mg., 11. Glucophage 2 x 1000 mg., 12. Severdol 2 x 10 mg., 13. Temesta a 2 mg. 1 amp. i.m. p.p. ADA dieta 14. Amoxiklav solvo 2 x 1000 mg (od…	0					DS-078	1	ADALAT OROS® 60 mg	/	/	1	ADALAT OROS® 60 mg
10	1. RISPERDAL® solucija 2. FOLACIN® 3. B-COMPLEX® 4. BLOXAN® 100 mg 5. AMPRIL® 1,25 mg 6. ASPIRIN PROTECT® 100 mg 7. NOLPAZA® 20 mg 8. ANALGIN® 500 mg 9. FENISTIL® gel 10. HEPAN® gel	8	1. RISPERDAL® solucija 2. FOLACIN® 3. B-COMPLEX® 4. BLOXAN® 100 mg 5. NOLPAZA® 20 mg 6. ANALGIN® 500 mg 7. FENISTIL® gel 8. HEPAN® gel	5	1. Th: Risperdal sol. 2 x 0,5 ml. 2. B-complex 3 x 2 drg., 3. Bloxan a 100 mg. 2 x 1/4 tbl. 4. Nolpaza a 20 mg. 2 x 1 tbl., 5. Analgin 3 x 1 tbl.,	0					DS-079	0	/	/	/	/	/
11	1. DISTRANEVRIN® 192 mg 2. RISPOLUX® solucija 3. FLUZEPAM® 15 mg 4. MAREVAN® 5. ALDACTONE® 25 mg 6. PRENESSA® 4 mg 7. LANITOP® 0,2 mg 8. BYOL® 1,25 mg 9. ANALGIN® 500 mg 10. EDEMID® 40 mg 11. ANALGIN® 500 mg	11	1. DISTRANEVRIN® 192 mg 2. RISPOLUX® solucija 3. FLUZEPAM® 15 mg 4. MAREVAN® 5. ALDACTONE® 25 mg 6. PRENESSA® 4 mg 7. LANITOP® 0,2 mg 8. BYOL® 5 mg 9. ANALGIN® 500 mg 10. EDEMID® 40 mg 11. ANALGIN® 500 mg	9	1. th.: Loquen a 25 mg 2 tbl zvečer 2. Distranevrin 2 caps. zvečer + 1 caps. po potrebi čez dan 3. Aldactone a 25 mg 1 tbl zjutraj, vsak drugi dan parni 4. Edemid tbl. a 40 mg 1 tbl zjutraj vsak drugi dan neparni. 5. Lanitop 1 tbl zjutraj - ob nedeljah pavza 6. Prenesa a 2 mg 1 tbl zjutraj 7. Byol 2 x 1,25 mg pavza 8. Nolpaza a 40 mg 1 tbl zjutraj na tešče in 9. Marevan po shemi	0					DS-081	1	Lanitop	0	/	/	/
12	1. GLUCOPHAGE® 2. DIAPREL MR 60® 3. NOLPAZA® 4. PRENESSA® 5. TERTENSIF SR® 6. CORYOL® 7. LORAM® 8. ALVENTA ® 9. KVENTIAX® 10. MIRZATEN® 11. PERLUNA® 12. SPASMEX®	11	1. GLUCOPHAGE® 2. NOLPAZA® 3. PRENESSA® 4. TERTENSIF SR® 5. CORYOL® 6. LORAM® 7. ALVENTA ® 8. MIRZATEN® 9. PERLUNA® 10. ASPIRIN PROTECT® 100 mg 11. SORVASTA® 20 mg	8	1. Th: Alventa 75 mg. 2 tbl. zj. (III) 2. Mirzaten 45 mg. zv. (III) 3. Glucophage 2 x 500 mg. 4. Diaprel MR 60 mg. zj., 5. Prenessa 8 mg. zj. 6. Coryol 2 x 6,15 mg. ob obroku 7. Nolpaza 40 mg. zj. na tešče, 8. Nalgesyn 550 mg. 1-2 tbl. p.p., v primeru bolečine v roki (I)	0					DS-082	1	Loram 3x1,25mg +1,25mg p.p.	/	/	0	/
10	1. NOVONORM® 2 mg 2. ASPIRIN PROTECT® 100 mg 3. MONOPRIL® 20 mg 4. MONOPRIL PLUS® 20/12,5 mg 5. MAGNESOL® 6. DORETA® 37,5/325 mg 7. DISTRANEURIN® 192 mg 8. ANALGIN® 500 mg 9. KVENTIAX® 25 mg 10. FRAXIPARINE® 0,6 mL	9	1. NOVONORM® 2 mg 2. MONOPRIL® 20 mg 3. MONOPRIL PLUS® 20/12,5 mg 4. MAGNESOL® 5. DISTRANEURIN® 192 mg 6. ANALGIN® 500 mg 7. KVENTIAX® 25 mg 8. CYMBALTA® 60 mg 9. XARELTO® 20 mg	7	1. th.: Kventiax a 25 mg 2 tbl zvečer (I) 2. NovoNorm tbl a 2 mg 3 x 1 tbl. (I) 3. Monopril tbl a 20 mg 1 tbl zjutraj (I) 4. Monopril plus tbl a 20/12,5 mg 1 tbl zjutraj (I) 5. Aspirin protect 1 tbl 100 mg 1 tbl opoldan (pavza) 6. Analgin 3 x 1 tbl (II) 7. Bactigrast obliž 3 x tedensko 8. Vliwazell sekundarna obloga 9. Fraxiparine amp. 0,6 ml subc. / 24 ur do pregleda v žilni ambulanti CAVE HIPNO…	0					DS-083	0	/	/	/	/	/
14	1. CYMBALTA® 60 mg 2. PERLUNA® 10 mg 3. NOOTROPIL® 1200 mg 4. DIUVER® 10 mg 5. ZALDIAR® 37,5/325 mg 6. CARDIOPIRIN® 100 mg 7. COZAAR® 100 mg 8. PRENESSA® 8 mg 9. CONCOR® 5 mg 10. CRESTOR® 20 mg 11. NILAR® 20 mg 12. MONKASTA® 10 mg 13. SERETIDE® 14. BERODUAL®	12	1. CYMBALTA® 90 mg 2. PERLUNA® 10 mg 3. DIUVER® 10 mg 4. ANALGIN® 500 mg 5. CARDIOPIRIN® 100 mg 6. AMLOPIN® 5 mg 7. PRENESSA® 8 mg 8. CONCOR® 5 mg 9. CRESTOR® 20 mg 10. MONKASTA® 10 mg 11. SERETIDE® 50/500 12. BERODUAL®	13	1. Cymbalta 60 mg 1 caps. zj. (III) 2. Perluna 10 mg zv. ob 21.00 uri (III) 3. Diuver 10 mg zj. 4. Cardiopirin 100 mg opoldan 5. Prenessa 8 mg zj. 6. Concor 5 mg zj. 7. Amlopin 5 mg zv. (I) 8. Analgin 500 mg 2 x 1 tbl. (I) 9. Crestor 20 mg zv. 10. Nilar 40 mg zj. na tešče 11. Monkasta 10 mg zv. 12. Seretide Diskus 1 vpih na 12 ur 13. Beredual 1-2 vpiha p.p.	0					DS-087	2	NOOTROPIL® 1200 mg, perluna zvečer 10 mg	/	/	1	Perluna 10 mg zv, nootropil ukinjen
9	1. NOVOMIX® 30 2. DISTRANEURIN® 192 mg 3. LYRICA® 75 mg 4. CONCOR® 2,5 mg 5. OLIVIN® 20 mg 6. ANATON® 20/12,5 mg 7. PREDUCTAL® 8. ASPIRIN PROTECT® 100 mg 9. DISTRANEURIN®	7	1. NOVOMIX® 30 2. DISTRANEURIN® 192 mg 3. LYRICA® 150 mg 4. OLIVIN® 20 mg 5. ANATON® 20/12,5 mg 6. ASPIRIN PROTECT® 100 mg 7. DISTRANEURIN®	7	1. Th.: Novomix 30 FP 30 ie zj. + 14 ie zv. Plivit B 1 amp. i.m. dnevno, s to terapijo smo zaključili. 2. Folacin 3 x 1 tbl. 3. B-complex 3 x 1 tbl. 4. Distranevrin pp. 0+1+1 5. Concor 2.5 mg zj. 6. Preductal MR a 35 2 x 1 tbl. 7. Aspirin protect a 100 mg 1 tbl. opoldan ADA dieta	0					DS-088	0	/	/	/	/	/
8	1. SETININ 25 mg 2. CORDARONE 200 mg 3. PRENESSA 4 mg 4. EDEMID 40 mg 5. DILATREND 12,5 mg 6. ACIPAN 20 mg 7. SIMVACOR 40 mg 8. RANEXA 500 mg	8	1. SETININ 25 mg 2. CORDARONE 200 mg 3. PRENESSA 4 mg 4. EDEMID 40 mg 5. DILATREND 12,5 mg 6. SIMVACOR 20 mg 7. RANEXA 500 mg 8. ACIPAN 20 mg	11	1. th.: Loquen a 25 mg 2 tbl zvečer 2. Donepezil Pliva 5 mg zvečer še en mesec, nato odmerek titrirati na 10 mg zvečer 3. Cordarone a 200 mg 1/2 tbl zjutraj 4. Prenesa a 4 mg 1 tbl zjutraj 5. Edemid a 40 mg 1/2 tbl zjutraj vsak drugi dan, neparni 6. Dilatren a 12,5 mg 1 tbl zjutraj 7. Sinvacor a 20 mg 1 tbl zvečer 8. Ranexa a 500 mg 2 x 1 tbl 9. Acipan 20 mg 1 tbl na tešče 10. Analgin 1 tbl pred …	0					DS-090	0	/	/	/	/	/
15	1. KALCIJEV KARBONAT 1000 mg 2. RISSET 1 mg 3. DISTRANEURIN 192 mg 4. MEMANTINE TEVA 20 mg 5. LYRICA 75 mg 6. LASIX 40 mg 7. SIRDALUD 2 mg 8. PORTALAK sirup 9. PLIVIT D3 10. CONCOR 2,5 mg 11. BONVIVA 150 mg 12. MAREVAN 3 mg 13. SANVAL 5 mg 14. BERODUAL 15. DULCOLAX supp.	10	1. RISSET 1 mg 2. DISTRANEURIN 192 mg 3. MEMANTINE TEVA 20 mg 4. LYRICA 75 mg 5. PORTALAK sirup 6. CONCOR 2,5 mg 7. MAREVAN 3 mg 8. SANVAL 5 mg 9. VENTOLIN 10. DULCOLAX supp.	12	Th.: Risset 2 x 0.5 mg Distranevrin 2 caps. zv. Memantin Teva 20 mg zj. Folacin 3 x 1 tbl. Lyrica 2 x 150 mg Lasix a 40 mg 1 tbl. zj. vsak drugi dan, neparni Concor 2.5 mg zj. Marevan a 3 mg 1/2 tbl. zv. ob ponedeljkih in petkih Kalcijev karb. 500 mg zj. Plivit D3 35 gtt ob ponedeljkih zj. Bonviva 150 mg 1 x mesečno Portalac sirup 3 x 2 žlici Tears nturale gtt 2 x 1 kapljiva v obe oči Lacryvisc g…	0					DS-091	1	Sirdalud	1	1	0	/
11	1. SETININ 25 mg 2. DISTRANEURIN 192 mg 3. MAREVAN 4. KALCIJEV KARBONAT 5. PLIVIT D3 6. AMLOPIN 5 mg 7. VOXIN 8 mg 8. CORYOL 6,25 mg 9. EDEMID 40 mg 10. PANRAZOL 20 mg 11. DISTRANEVRIN	10	1. SETININ 25 mg 2. DISTRANEURIN 192 mg 3. MAREVAN 4. KALCIJEV KARBONAT 1 g 5. ROCALTROL 0,25 mcg 6. AMLOPIN 5 mg 7. VOXIN 8 mg 8. CORYOL 6,25 mg 9. EDEMID 40 mg 10. DISTRANEVRIN	15	Setinin 25 mg. zjutraj in 50 mg. zvečer 13. Abilify 5 mg. zjutraj 14. Distranevrin 3 caps. zvečer 15. Analgin 2 do 3 x 1 tbl. 16. Ciprobay a' 250 mg. 2 x 1 tbl. (še 4 dni) 17. Kalcijev karbonat 1 gr. opoldan (pavza v času antibiotične terapije) 18. Rocaltrol 0,25 mcg. 1 tbl. opoldan 19. Amlopin a' 5 mg. 1 tbl. zjutraj 20. Voxin a' 8 mg. 1 tbl. zjutraj 21. Coryol a' 6,25 mg. 2 x 1 tbl. 22. Edemid …	0					DS-092	0	/	/	/	/	/
13	1. ALVENTA 75 mg 2. FLUZEPAM 15 mg 3. ABILIFY 10 mg 4. MEMAXA 20 mg 5. TRITTICO 150 mg 6. BYOL 5 mg 7. AGLURAB 500 mg 8. MONOPRIL 20 mg 9. LSCOL XL 80 mg 10. NOLPAZA 20 mg 11. ANALGIN 500 mg 12. NITROLINGUAL 13. OKSAZEPAM	13	1. ALVENTA 75 mg 2. ABILIFY 10 mg 3. MEMAXA 20 mg 4. TRITTICO 150 mg 5. BYOL 5 mg 6. AGLURAB 500 mg 7. MONOPRIL 20 mg 8. LSCOL XL 80 mg 9. NOLPAZA 20 mg 10. ANALGIN 500 mg 11. ASPIRIN PROTECT 100 mg 12. NITROLINGUAL 13. OKSAZEPAM	12	1. Th: Alventa 150 mg. 1 caps. zj. (III) 2. Abilify 10 mg. 1/2 tbl. zj. (III) 3. Memaxa 20 mg. zj. (III) 4. Trittico 150 mg. zv. (III) 5. Fluzepam 15 mg. zv. + 15 mg. p.p. (III) 6. Byol 5 mg. zj. 7. Aglurab 3 x 500 mg. ob ADA 8. Monopril 20 mg. zj., 9. Lescol XL 160 mg. zv., 10. Nolpaza 20 mg. zj., 11. Analgin 2 x 500 mg., 12. Aspirin protect 100 mg. opoldan	0					DS-094	0	/	/	/	/	/
13	1. ALVENTA 75 mg 2. LEPONEX 25 mg 3. PERLUNA 10 mg 4. DONEPEZIL PLIVA 10mg 5. ATORIS 10 mg 6. CORYOL 12,5 mg 7. EXFORGE HCT 10/160/12,5 mg 8. ASPIRIN PROTECT 100 mg 9. MAREVAN 3 mg 10. PANRAZOL 20 mg 11. FOLACIN 5 mg 12. NUTROF TOTAL 13. HELEX 0,25 mg	10	1. ALVENTA 75 mg 2. LEPONEX 25 mg 3. PERLUNA 10 mg 4. DONEPEZIL PLIVA 10mg 5. ATORIS 10 mg 6. CORYOL 12,5 mg 7. EXFORGE HCT 10/160/12,5 mg 8. MAREVAN 3 mg 9. FOLACIN 5 mg 10. NUTROF TOTAL	10	1. Th: Alventa 75 mg. 1 tbl. zj. (III) 2. Leponex 25 mg. 1/4 tbl. zj. + 1/2 tbl. zv. (II) 3. Perluna 5 mg. 1 tbl. zv. (III) 4. Donepezil Actavis 10 mg. 1 tbl. zv. (III) 5. Athoris 10 mg. zv., 6. Coryol 2 x 12,5 mg. 7. Exforge HCT 10/160/12,5 zj., 8. Marevan po shemi iz kartona antikoagulantne th. 9. Panrazol 20 mg. zj. na tešče 10. Nutrof tot.caps. zj.	0					DS-095	2	LEPONEX 25 mg PERLUNA 10 mg	4	1	1	Leponex, perluna zmanjšana na 5 mg
15	1. AGLURAB 1000 mg 2. AMARYL 6 mg 3. INSULATARD 4. LAMICTAL 100 mg 5. APAURIN 2 mg 6. ALVENTA 150 mg 7. RAWEL SR 1,5mg 8. BYOL 2,5 mg 9. COMBODART 0,5/0,4 mg 10. TULIP 20 mg 11. TADOL 100 mg 12. SALOFALK 500mg 13. ORTANOL 20 mg 14. AZARGA sol 15. DULCOLAX svečke	14	1. AGLURAB 1000 mg 1+1 2. AMARYL 6 mg 1*1 zjutraj 3. INSULATARD 28i.e. ob 20.00 uri 4. LAMICTAL 100 mg 1+1 5. APAURIN 2 mg 1+1+1 6. ALVENTA 150 mg 2*1 zjutraj 7. RAWEL SR 1,5mg 1*1 zjutraj 8. AMPRIL 2,5 mg 1*1 zvečer 9. COMBODART 0,5/0,4 mg 1*1 opoldne 10. TULIP 20 mg 1*1 zjutraj 11. TADOL 100 mg 1+1 12. SALOFALK 500mg 1+1 13. AZARGA sol 1+1 kapljica v oko 14. DULCOLAX svečke 1 supp. p.p.	14	1. Th: Lamictal 2 x 100 mg., 2. Apaurin 3 x 2 mg., 3. Alventa 225 mg. zj., 4. Rawell SR 1,5 mg. zj., 5. Amaryl 6 mg. zj., 6. Azarga 2 x 1 gtt 7. Tulip 20 mg. zj., 8. Aglurab 2 x 1000 mg., 9. Byol 2,5 mg. zj., 10. Tadol 2 x 100 mg., 11. Combodart 1 op. 12. Salofalk 2 x 500 mg., 13. Ortanol 20 mg. zj., 14. Dulcolax supp.	0					DS-096	1	APAURIN 2 mg	/	/	1	APAURIN 2 mg
14	1. FAXIPROL 75 mg 2. PERLUNA 5 mg 3. KAMIREN 4 mg 4. PLAVIX 75 mg 5. ARCOXIA 60 mg 6. LASIX 40 mg 7. RAWEL 1,5 mg 8. GLUCOPHAGE 500 mg 9. TEOTARD 200 mg 10. PRENESSA 4 mg 11. ZALDIAR 12. LACIPIL 4 mg 13. TULIP 40 mg 14. DEPAKINE CHRONO 500 mg	13	1. FAXIPROL 75 mg 2. PERLUNA 5 mg 3. KAMIREN 4 mg 4. PLAVIX 75 mg 5. LASIX 40 mg 6. RAWEL 1,5 mg 7. GLUCOPHAGE 500 mg 8. TEOTARD 200 mg 9. MONOPRIL 20 mg 10. ZALDIAR 11. LACIPIL 4 mg 12. TULIP 40 mg 13. DEPAKINE CHRONO 500 mg	13	1. Th.: Faxiprol a 75 mg zj. 2. Depakine chrono a 800 mg zv. 3. Concor a 2.5 mg zj. 4. Panrazol a 20 mg 1 tbl. zj. na tešče 5. Kamiren 4 mg zv. 6. Plavix 75 mg zj. (alergija na salicilate) 7. Lasix a 40 mg izmenjaje en dan 1 tbl. zj., drugi dan 1/2 tbl. zj. 8. Glucophage 2 x 500 mg 9. Monopril 20 mg zv. 10. Lacipil 4 mg zv. 11. Tulip 40 mg zv. 12. Teotard 2 x 200 mg 13. Analgin 2 x 1 tbl.	0					DS-098	2	Teotard 200mg 1+1, KAMIREN 4 mg	1	2	2	Teotard, Kamiren
12	1. VEGIFEM 10 mg 2. EDEMID 40 mg 3. EXELON 13,3 mg/24 h 4. BERODUAL N 200 odmerkov 5. LEPONEX 25 mg 6. OKSAZEPAM 10 mg 7. CONCOR COR 2,5 mg 8. PANRAZOL 40 mg 9. FOLACIN 10. TEVITAMOL 500 mg 11. SPASMEX FORTE 12. OKSAZEPAM 10 mg	10	1. VEGIFEM 10 mg 2. EXELON 13,3 mg/24 h 3. BERODUAL N 200 odmerkov 4. LEPONEX 25 mg 5. OKSAZEPAM 10 mg 6. CONCOR COR 2,5 mg 7. FOLACIN 8. TEVITAMOL 500 mg 9. BUSCOPAN 10. OKSAZEPAM 10 mg	8	1. Th.: Leponex 100 mg 2 x 1/2 tbl. II 2. Exelon TDO 13.3. mg zj. na 24 ur II 3. Oxazepam 3 x 10 mg III, postopoma nižati odmerke za 10 % tedensko. 4. Concor Cor 2.5 mg zj. 5. Lasix 40 mg zj. 6. Berudual 2 x 1 vpih 7. Panrazol 20 mg zj. na tešče 8. Vagifen vaginalete od 25 mg ob ponedeljskih, sredah in petkih	0					DS-099	1	LEPONEX 25 mg	/	/	1	Leponex
12	1. ALVENTA 2. MIRZATEN 3. SEROQUEL SR 4. LYRICA 5. NOLPAZA 6. LEKOPTIN 7. TEOTARD 8. ROCALTROL 9. PORTALAK 10. FLUZAPAM 11. ANALGIN 500 mg 12. EXELON 13,3 mg/24 ur	10	1. ALVENTA 2. MIRZATEN 3. SEROQUEL SR 4. LYRICA 5. 6. LEKOPTIN 7. PORTALAK 8. FLUZAPAM 9. ANALGIN 500 mg 10. EXELON 13,3 mg/24 ur	12	1. Alventa caps. 252 mg. zj. (1 caps. od 150 mg. + 1 caps. od 75 mg.) 2. Mirzaten 30 mg. zv., 3. Seroquel SR 400 mg. ob 17 uri 4. Lyrica 2 x 300 mg., 5. Exelon TDO 13,3 mg. na 24 ur 6. Nolpaza 20 mg. zj. na tešče 7. Lekoptin 3 x 400 mg., 8. Teotard 2 x 200 mg., 9. Rocaltrol 0,25 mg. zj. 10. Analgin do 2 x 1 tbl. p.p., 11. Fluzepam 15 mg. zv. p.p. 12. Portalac sirup 2 žl. zj. p.p.	0					DS-100	1	Teotard 200mg 1+1, FLUZEPAM	1	2	1	Teotard
11	1. B12 depo 2. Kventiax 3. Asentra 100 mg 4. Folacin 5 mg 5. Analgin 500 mg 6. Enap 5 mg 7. Adalat OROS 30 mg 8. Crestor 10 mg 9. Amaryl 4 mg 10. Euthyrox 50 mcg 11. Nolpaza 40 mg	12	1. B12 depo 2. Kventiax 3. Lyrica 75 mg 4. Folacin 5 mg 5. Analgin 500 mg 6. Enap 5 mg 7. Venlafaksin Actavis 8. Crestor 20 mg 9. Amaryl 4 mg 10. Euthyrox 50 mcg 11. Nolpaza 20 mg 12. Aspirin Protect 100 mg	15	1. Th.: Kventiax 50 mg zj. in 100 mg zv. 2. Asentra 50 mg zj. 3. Venlafaxin Actavis 75 mg zj. 4. Folacin 3 x 1 tbl. 5. Nolpaza 40 mg zj. 6. Coryol 2 x 6.25 mg 7. Analgin 3 x 1 tbl. 8. Enap 5 mg zj. 9. Adalat Oros 30 mg zj. 10. Krestor 10 mg zv. 11. Amaryl 6 mg zj. 12. Euthyrox 50 mcg zj. 13. Lyrica 2 x 75 mg 14. Aspirin protect 100 mg opoldan 15. Prorektal sirup 2 žlici zj.	0					DS-101	1	Adalat OROS 30 mg	1	2	1	Adalat OROS 30 mg
12	1. PERLUNA 10 mg 2. PREDUCTAL MR 3. EDEMID 40 mg 4. KALINOR 5. ALDACTONE 25 mg 6. TEOTARD 200 mg 7. ORMIDOL 50 mg 8. ASPIRIN PROTECT 100 mg 9. PROSTIDE 5 mg 10. VASILIP 20 mg 11. NOLPAZA 40 mg 12. PRITOR 40 mg	8	1. PERLUNA 10 mg 2. EDEMID 40 mg 3. PROSTIDE 5 mg 4. VASILIP 20 mg 5. NOLPAZA 20 mg 6. CORYOL 3,125 mg 7. MONOPRIL 20 mg 8. VENTOLIN pršilo	9	Perluna 10 mg zvečer po potrebi (I) 2. Preductal 2 x 1 tbl. (I) 3. Edemid 20 mg zjutraj (I) 4. Teotard 2 x 200 mg (I) 5. Ormidol 50 mg zjutraj (I) 6. Aspirin protect 100 mg opoldan (I) 7. Prostide 5 mg zvečer (I) 8. Vasilip 20 mg zvečer (I) 9. Nolpaza 40 mg zjutraj (I)	0					DS-102	1	Teotard 200mg 1+1, zolpidem > 5mg/d	1	2.4	1	Teotard, zolpidem le p.p.
10	1. ALVENTA 75 mg 2. WELLBUTRIN 300 mg 3. MEMANTIN MERZ 10 mg 4. LOQUEN 200 mg 5. LYRICA 150 mg 6. PERLUNA 10 mg 7. LEKADOL 500 mg 8. PORTALAK 9. DULCOLAX 10. EDEMID 40 mg	10	1. ALVENTA 75 mg 2. WELLBUTRIN 300 mg 3. MEMANTIN MERZ 10 mg 4. LOQUEN 200 mg 5. LYRICA 150 mg 6. PERLUNA 10 mg 7. ANALGIN 500 mg 8. PORTALAK 9. DULCOLAX 10. EDEMID 40 mg	7	1. Th.: Alventa 150 mg. 1 tbl. zjutraj 2. Lyrica 2 x 300 mg. 3. Memantin merc 20 mg. zjutraj 4. Loquen 200 mg. zvečer 5. Perluna 10 mg. zvečer 6. Wellbutrin XR 300 mg. zjutraj 7. Analgin 2 x 500 mg.	0					DS-103	1	perluna > 5 mg/d	/	/	1	perluna > 5 mg/d
7	1. RISPOLUX 0,5 mL 2. ASPIRIN PROTECT 100 mg 3. VASILIP 20 mg 4. PLIVIT D3 5. AMLESSA 4 mg 6. EDEMID 40 mg 7. ZALDIAR 37,5/325 mg	7	1. RISPOLUX 0,5 mL 2. ASPIRIN PROTECT 100 mg 3. VASILIP 20 mg 4. PLIVIT D3 5. AMLESSA 8 mg/10 mg 6. EDEMID 40 mg 7. TEVITAMOL 500 mg	8	1. Th.: Rispons 1 mg, 1 tbl. zv. (III) 2. Fluzepam 15 mg, 1 caps zv. (III) 3. Aspirin protect 100 mg opoldan 4. Vasilip 40 mg zv. 5. Plivit D3 sol, 4 gtt zj. 6. Amlessa 8 mg zj. 7. Edemid 40 mg zj. /2 dni - parni 8. Zaldiar 1 caps zj.	0					DS-104	0	/	/	/	/	/
14	1. CYMBALTA 60 mg 2. LOQUEN 25 mg 3. EXELON DUO 4,6/24 h 4. ANALGIN 500 mg 5. PANRAZOL 20 mg 6. PRENESSA 8 mg 7. LACIPIL 4 mg 8. VASILIP 20 mg 9. MAREVAN 10. CONCOR COR 2,5 mg 11. LASIX 40 mg 12. ALDACTONE 25 mg 13. HUMALOG 25 14. HUMALOG 50	13	1. ALVENTA 75 mg 2. LOQUEN 25 mg 3. EXELON DUO 4,6/24 h 4. ANALGIN 500 mg 5. PANRAZOL 20 mg 6. LACIPIL 4 mg 7. VASILIP 20 mg 8. MAREVAN 9. CONCOR COR 2,5 mg 10. LASIX 40 mg 11. AMPRIL 5 mg 12. HUMALOG 25 13. HUMALOG 50	14	1. Th.: Humalog mix 25 22 i.e.sc. zj., Humalog mix 50 12 i.e.sc.v primeru zvišanega SVK nad 10 mmol/L 2. Alventa 75 mg. zj. (III) 3. Loquen 25 mg. 2 tbl. zv.(II) 4. Perluna 10 mg. zv. 1 tbl. zv. p.p. (II) 5. Exelon TDO 4,6 mg. 1 obliž na 24 ur še 14 dni(I) potem nadaljevati z Exelon TDO 9,5 mg. 1 obliž na 24 ur še en mesec (I), potem nadaljevati z Exelon TDO 13,3 mg. 1 obliž na 24 ur naprej (II) …	0					DS-105	0	/	/	/	/	/
13	1. LERCAPRESS 10 mg 2. VASILIP 20 mg 3. CONCOR COR 2,5 mg 4. ULTOP 20 mg 5. LASIX 40 mg 6. KEPPRA 250 mg 7. FLONIDAN 10 mg 8. SALOFALK 250 mg 9. MODITEN 1 mg 10. SANVAL 10 mg 11. MEDROL 4 mg 12. OLIVIN 10 mg 13. CLEXANE 0,4 mL	11	1. LACIPIL 4 mg 2. VASILIP 20 mg 3. CONCOR COR 2,5 mg 4. LASIX 40 mg 5. KEPPRA 250 mg 6. FLONIDAN 10 mg 7. SANVAL 10 mg 8. MEDROL 4 mg 9. CLEXANE 0,2 mL 10. AMPRIL 2,5 mg 11. ALVENTA 75 mg	12	1. Th.: Alventa 75 mg zj. 2. Lercapress 1 tbl. zj. 3. Vasilip 20 mg zv. 4. Concor 2.5 mg zj. 5. Ultop 20 mg na tešče 6. Lasix 40 mg 1 tbl. zj. ob pon., sre. in petkih 7. Keppra 2 x 250 (po potrebi titrirati do maksimalno 2 x 500) 8. Flonidin 1 tbl. zj. 9. Salofag 2 x 250 mg 10. Sanval 10 mg zv. 11. Medrol 4 mg zj. 12. Clexane 0.4 ml subkutano 13. Analgin amp. do 2 x 1 i.m. ( temperatura višja od …	0					DS-106	2	MODITEN 1 mg SANVAL 10 mg	1	1	1	Moditen ukinjen, zolpidem ostaja
12	1. ASENTRA 100 mg 2. LYRICA 75 mg 3. SANVAL 5 mg 4. LOQUEN 25 mg 5. OMNIC OCAS 0,4 mg 6. BYOL 2,5 mg 7. LASIX 40 mg 8. ASPIRIN PROTECT 100 mg 9. ACIPAN 20mg 10. ANALGIN 500 mg 11. BERODUAL 0,05 mg/0,02 mg 12. DULCOLAX 10mg	11	1. MIRZATEN 30 mg 2. LYRICA 75 mg 3. SANVAL 5 mg 4. OMNIC OCAS 0,4 mg 5. BYOL 2,5 mg 6. LASIX 40 mg 7. ASPIRIN PROTECT 100 mg 8. ACIPAN 20mg 9. ANALGIN 500 mg 10. BERODUAL 0,05 mg/0,02 mg 11. DULCOLAX 10mg	11	1. Mirzaten 30 mg zv. 2. Loquen 25 mg zv. 3. Lyrica 2 x 75 mg ( kar je max. odm.-ledvična insuf.) 4. Omnic Ocas 0.4 mg zv. 5. Byol 2.5 mg zj. 6. Lasix a 40 mg 1/2 tbl. na dva dni zj. 7. Aspirin protect 100 mg opoldan ( pol ure pred obrokom) 8. Acipan 20 mg zj. na tešče 9. Analgin do 2 x 1 tbl. p.p. 10. Berodual sprej 1-2 vpiha p.p. 11. Dulcolax 1 sup. p.p.	0					DS-107	0	/	/	/	/	/
10	1. EXELON 4,6/24 h 2. TORENDO Q TAB 2 mg 3. FOLACIN 4. MAPRON 50 mg 5. DISTRANEURIN cps. 6. AMPRIL 5 mg 7. IBUPROFEN 400 mg 8. SOBYCOR 2,5 mg 9. PANRAZOL 40 mg 10. ABILIFY 10 mg	9	1. EXELON 4,6/24 h 2. FOLACIN 3. MAPRON 50 mg 4. DISTRANEURIN cps. 5. AMPRIL 2,5 mg 6. IBUPROFEN 400 mg 7. SOBYCOR 2,5 mg 8. PANRAZOL 20 mg 9. ABILIFY 10 mg	8	1. Th: Abilify 15 mg. 1 tbl. zj. (III) 2. Setinin 25 mg. 1 tbl. zv. + 1 tbl. p.p. v primeru nemira ali nespečnosti 3. Exelon TDO 9,5 mg. na 24 ur še 14 dni (I), potem nadaljevati z Exelon TDO 13,3 mg. na 24 ur naprej 4. Mapron 50 mg. 1 tbl. zj. (III) 5. Ampril 5 mg. zj., 6. Sobicor 2,5 mg. zj. 7. Panrazol 20 mg. zj. na tešče 8. Ibuprofen 2 x 400 mg.	0					DS-109	0	/	/	/	/	/
11	1. ASENTRA 100 mg 2. SEROQUEL SR 200 mg 3. FOLACIN 4. MEMANTIN MERZ 10 mg 5. ACIPAN 40 mg 6. LASIX 40 mg 7. CONCOR 5 mg 8. ALDACTONE 25 mg 9. ASPIRIN PROTECT 40 mg 10. ATORIS 20 mg 11. NOVOMIX 30	11	1. ASENTRA 100 mg 2. SEROQUEL SR 200 mg 3. FOLACIN 4. MEMANTIN MERZ 10 mg 5. ACIPAN 20 mg 6. LASIX 40 mg 7. CONCOR 5 mg 8. AMPRIL 1,25 mg 9. ASPIRIN PROTECT 40 mg 10. ATORIS 20 mg 11. NOVOMIX 30	11	1. Th.: Asentra 100 mg. zjutraj 2. Seroquel SR 200 mg. zvečer 3. Xapimant a' 20 mg. 3/4 tbl. še šest dni, nato 1 tbl. zjutraj 4. Folacin 3 x 1 tbl. še en mesec 5. Acipan 40 mg. zjutraj 6. Lasix a' 40 mg. 1/2 tbl. zjutraj dva dni - neparni 7. Concor 5 mg. zjutraj 8. Aldactone 25 mg. zjutraj 9. Aspirin protect 100 mg. opoldan pol ure pred obrokom 10. Atoris 20 mg. zvečer ADA dieta 11. Novomix 30 mg…	0					DS-110	0	/	/	/	/	/
9	1. HALDOL gtt. 2 mg/mL 2. DISTRANEURIN 192 mg 3. XARELTO 15 mg 4. CONCOR 5 mg 5. TEOTARD 350 mg 6. ULTIBRO inhaler 7. LASIX 40 mg 8. PRENESSA 4 mg 9. BERODUAL	8	1. HALDOL gtt. 2 mg/mL 2. DISTRANEURIN 192 mg 3. XARELTO 15 mg 4. CONCOR 5 mg 5. ULTIBRO inhaler 6. LASIX 40 mg 7. MONOPRIL 20 mg 8. VENTOLIN spray	10	1. Th.: Haldol a' 2 mg./ml. 5+5+15 kapljic 2. Distranevrin 1 + 1 + 2 do 3 caps. 3. Lasix 40 mg. zjutraj na 2 dni (parni) 4. Concor 2 x 5 mg. 5. Monopril 5 mg. zjutraj 6. Teotard 2 x 350 mg. 7. Ultibro breezhaler 1 x 1 vpih dnevno 8. Xarelto 15 mg. zjutraj 9. Kalinor šumeča tableta zjutraj 10. Atifan unguentum lokalno na stopala 11. Ventolin sprej do 2 x 2 vpiha (Berodual zaradi antiholinergičnega…	0					DS-115	1	Teotard 200mg 1+1	1	2	1	Teotard
11	1. VENLAFAKSIN ACTAVIS 75 mg 2. LAMICTAL 100 mg 3. LOQUEN 200 mg 4. TRITTICO 150 mg 5. LORSILAN 1 mg 6. CORYOL 25 mg 7. LUMIGAN gtt. 8. ACIPAN 20 mg 9. PERLUNA 10 mg 10. CORDIPIN XL 40 mg 11. CORDIPIN	10	1. VENLAFAKSIN ACTAVIS 75 mg 2. LAMICTAL 100 mg 3. MIRZATEN 30 mg 4. TRITTICO 150 mg 5. LORSILAN 1 mg 6. CORYOL 25 mg 7. LUMIGAN gtt. 8. ACIPAN 20 mg 9. PERLUNA 10 mg 10. AMLOPIN 10 mg	9	1. th.: Venlafaxin Actavis 150 mg 1 tbl zjturaj (III) Venlafaxin Actavis 75 mg 1 caps.zjutraj (III) 2. Lamictal 100 mg 2 x 1 tbl (III) Lamictal 50 mg 2 x 1 tbl (III) 3. Donepezil Pliva 10 mg 1 tbl zvečer (III) 4. Lorsilan 1 mg 1 + 1 + 2 (III) 5. Nozinan 25 mg zvečer pred spanjem (II) 6. Coriol 2 x 25 mg 7. Acipan 2 x 20 mg 8. Prenesa 4 mg 1/2 tbl zjutraj (I) 9. Lumigan soll. 1 kapljca v obe oči	0					DS-118	2	cordipin (nifedipin), zolpidem > 5mg/d	1	1	0	/
11	1. MIRZATEN 30 mg 2. OKSAZEPAM 3. PERLUNA 10 mg 4. SORVASTA 10 mg 5. OLIVIN 10 mg 6. ASPIRIN PROTECT 100 mg 7. PANTOPRAZOL 40 mg 8. DIUVER 10 mg 9. BOREZ 2,5 mg 10. LOQUEN 25 mg 11. EUTHYROX 25 mcg	11	1. MIRZATEN 30 mg 2. OKSAZEPAM 3. PERLUNA 10 mg 4. SORVASTA 10 mg 5. OLIVIN 10 mg 6. ASPIRIN PROTECT 100 mg 7. PANTOPRAZOL 20 mg 8. DIUVER 10 mg 9. BOREZ 2,5 mg 10. LOQUEN 25 mg 11. EUTHYROX 25 mcg	10	1. Th.: Haldol soll. 2 mg 3 x 20 kapljic 2. Nozinan 50 mg zvečer ob 20.00 uri + 25 mg po potrebi v primeru nespečnosti 3. Sorvasta 10 mg zvečer, 4. Olivin 2 x 10 mg, 5. Aspirin protect 100 mg opoldan 6. Pantoprazol Teva 40 mg zjutraj na tašče 7. Diover 10 mg zjutraj ob ponedeljkih in petkih 8. Boress 2,5 mg zjutraj 9. Euthyrox 25 ymg zjutraj na tešče 10. Ibuprofen 2 x 400 mg	0					DS-121	1	zolpidem > 5mg/d	1	1	0	/
15	1. APIDRA 100 enot 2. LANTUS SOLOSTAR 100 enot 3. ASPIRIN PROTECT 100 mg 4. RISPERDAL 5. CYMBALTA 30 mg 6. COSOPT gtt. 7. AMPRIL 5 mg 8. PREDUCTAL MR 35 mg 9. XALATAN gtt. 10. LACIPIL 4 mg 11. TULIP 10 mg 12. DIUVER 10 mg 13. PERLUNA 10 mg 14. LORSILAN 1 mg 15. TEVITAMOL 500 mg	15	1. APIDRA 100 enot 2. LANTUS SOLOSTAR 100 enot 3. ASPIRIN PROTECT 100 mg 4. RISPERDAL 5. CYMBALTA 30 mg 6. COSOPT gtt. 7. AMPRIL 5 mg 8. 9. XALATAN gtt. 10. LACIPIL 4 mg 11. TULIP 10 mg 12. DIUVER 10 mg 13. PERLUNA 10 mg 14. LORSILAN 1 mg 15. TEVITAMOL 500 mg	14	1. Lantus solostar 100 enot: 14 i.e zjutraj + 12 i.e. zvečer sc. 2. Apidra 100 enot: 10 i.e. zjutraj + 5 i.e. opoldan + 7 i.e. zvečer sub. 3. Risperdal soll. 2 x 2 ml, 4. Cymbalta 90 mg zjutraj (60 + 30 ) 5. Memantin Merck 10 mg zjutraj (titrirati v tedenskih presledkih na 15 in dokončno 20 mg zjutraj). 6. Ampril 2 x 5 mg, 7. Lacipil 4 mg zjutraj 8. Aspirin Protect 100 mg ob 12.00 uri, 9. Diuver …	0					DS-122	2	Preductal MR 35mg, zolpidem >5mg/d	1	2	1	Preductal
10	1. RISPOLUX 2 mg 2. DISTRANEURIN cps. 3. FOLACIN 4. CORYOL 6,25 mg 5. GOPTEN 2 mg 6. SERETIDE DISCUS 50/500 mg 7. CLOPIXOL 8. VENTOLIN inhalator 9. DULCOLAX supp. 10. PANTOPRAZOL 20 mg	9	1. RISPOLUX 2 mg 2. DISTRANEURIN cps. 3. FOLACIN 4. BOREZ 2,5 mg 5. GOPTEN 0,5 mg 6. SERETIDE DISCUS 50/500 mg 7. CLOPIXOL 8. VENTOLIN inhalator 9. PORTALAK sirup	8	1. Th: Abilify 10 mg. zj., 2. Trittico 150 mg. zv. 3. Folacin 3 x 1 tbl. še en mesec 4. Seretide discus 50/500 mg. 1 vpih zjutraj 5. Gopten a 0,5 mg. 2 caps. zj., 6. Borez 2,5 mg. zj., 7. Portalac sirup 2 x 1 žlica 8. Ventolin sprej 1-2 vpiha po potrebi	0					DS-124	0	/	/	/	/	/
8	1. STALEVO 200/50/200 mg 2. MAREVAN 3 mg 3. EBIXA 10 mg 4. BYOL 1,25 mg 5. LASIX 40 mg 6. LEPONEX 7. EXELON 4,6 mg/h 8. SEROQUEL SR 50 mg	6	1. STALEVO 200/50/200 mg 2. MAREVAN 3 mg 3. BYOL 1,25 mg 4. LEPONEX 5. EXELON 4,6 mg/h 6. SEROQUEL SR 50 mg	7	1. Th.: Seroquel SR 400 mg ob 17.00 uri 2. Exelon TDO 4,6 mg/24 ur (22.4.titrirati na 9,5 mg in mesec dni za tem na 13,3 mg) 3. Stalevo a 100 mg/25 mg/200 mg 1 tbl. ob 7.00, 12.00, 17.00 in 21.00 uri. 4. Byol 1,25 mg zj. 5. Lasix a 40 mg pavza 6. Marevan tbl. po shemi 7. Lanitop 1 tbl. zj.	0					DS-125	1	Leponex	1	1	0	/
12	1. KALCIJEV KARBONAT 1000 mg 2. ANALGIN 500 mg 3. PLIVIT D3 gtt. 4. CYMBALTA 60 mg 5. TORENDO Q TAB 2 mg 6. MOVALIS 15 mg 7. NOLPAZA 20 mg 8. KREON 10 000 9. VASILIP 20 mg 10. ASPIRIN PROTECT 100 mg 11. VAGIFEM vag. 12. AMLESSA 8/10 mg	11	1. KALCIJEV KARBONAT 1000 mg 2. ANALGIN 500 mg 3. PLIVIT D3 gtt. 4. CYMBALTA 90 mg 5. TORENDO Q TAB 2 mg 6. RANITAL 150 mg 7. KREON 10 000 8. VASILIP 20 mg 9. ASPIRIN PROTECT 100 mg 10. VAGIFEM vag. 11. AMLESSA 8/10 mg	3	Dulsevia 60 mg, 1 caps zj.(III) 2. Torendo Q tab. 2 mg, 1 tbl. zv. (III) 3. Analgin 500 mg, 1 - 1 - 2 (I)	0					DS-127	1	Movalis meloksikam	1	1	0	/
9	1. SETININ 2. AKINETON 2 mg 3. APAURIN 5 mg 4. MODITEN 5 mg 5. GLUCOPHAGE 1000 mg 6. HUMULIN M3 7. MODITEN DEPO 8. DIUVER 5 mg 9. EISENSULFAT 100 mg	11	1. SETININ 2. AKINETON 2 mg 3. APAURIN 5 mg 4. MODITEN 5 mg 5. GLUCOPHAGE 1000 mg 6. HUMULIN M 7. MODITEN DEPO 8. DIUVER 5 mg 9. EISENSULFAT 100 mg 1. PLIVIT C 500 mg	8	1. Th.: Leponex 2 x 25 mg 2. Setinin 200 mg zv. (I) 3. Apaurin 2-2-5 mg (I + I) 4. Akineton 1 tbl. zj. (I) 5. Humulin M3 48 i.e. zj.s.c. 6. Glukophage 850 mg zv. 7. Diuver 5 mg zj, 8. Ferrum Lek 2 x 1 tbl. ADA	0					DS-128	2	APAURIN 5 mg MODITEN 5 mg	/	/	2	Apaurin, Leponex
10	1. KREON 10.000 2. NAKOM MITE 100/25 mg 3. NAKOM MITE 250/25 mg 4. VASILIP 20 mg 5. ORTANOL 20 mg 6. ESCITALOPRAM TEVA 10 mg 7. MIRZATEN 30 mg 8. SETININ 25 mg 9. LORAM 2,5 mg 10. URUTAL 8 mg	8	1. KREON 10.000 2. NAKOM MITE 100/25 mg 3. NAKOM MITE 250/25 mg 4. VASILIP 20 mg 5. ORTANOL 20 mg 6. ESCITALOPRAM TEVA 10 mg 7. MIRZATEN 30 mg 8. LORAM 2,5 mg	7	1. Th.: Escytalopram Teva 10 mg zjutraj 2. Mirzaten 30 mg zvečer 3. Nakom a 250/25 mg 1 tbl zjutraj eno uro pred obrokom, 4. Nakom Mite a 100/25 mg 1 tbl opoldan in 1 tbl. zvečer eno uro pred obrokom 5. Vasilip 20 mg zvečer, 6. Kreon 1000 i.e. 3 x 1 caps z hrano 7. Hiabox 0,15 % 4 x 1 gttu v oči Systane gel zvečer po potrebi z oči ob draženju 8. Ortanol 20 mg zjutraj na tešče po potrebi	0					DS-129	1	Urutal	1	1	0	/
10	1. TRITTICO 150 mg 2. DULSEVIA 60 mg 3. SETININ 100 mg 4. NOLPAZA 40 mg 5. EDEMID 40 mg 6. PROCORALAN 5 mg 7. VALSOTENS 80 mg 8. VASILIP 80 mg 9. LANITOP 0,1 mg 10. CONCOR 2,5 mg	9	1. TRITTICO 150 mg 2. VENLAFAKSIN ACTAVIS 75 mg 3. SETININ 100 mg 4. NOLPAZA 20 mg 5. EDEMID 40 mg 6. VALSOTENS 80 mg 7. VASILIP 40 mg 8. LANITOP 0,1 mg 9. CONCOR 5 mg	11	1. Th.: Trittico 150 mg. zvečer (II) 2. Venlafaxin Actavis 75 mg. zjutraj (II) 3. Seroquel SR 150 mg. ob 19.00 uri (II) 4. Nolpaza 40 mg. zjturaj na tešče 5. Edemid a' 40 mg. 1/2 tbl. zjutraj 6. Valsotens 2 x 80 mg. 7. Vasilip 40 mg. zvečer 8. Lanitop 0,1 mg. zjutraj vsak drugi dan (neparni) 9. Concor Cor 5 mg. zjutraj (I) 10. Aspirin protect 100 mg. opoldan ob obroku 11. Ventolin sprej do 2 x 1 …	0					DS-130	2	Procorolan, lanitop	1	1	1	lanitop-metildigoksin
9	1. VENLAFAKSIN ACTAVIS 150 mg 2. LASIX 40 mg 3. COMBODART 0,5/0,4 mg 4. CONTROLOC 40 mg 5. ATORIS 40 mg 6. ASPIRIN PROTECT 100 mg 7. AMPRIL 5 mg 8. PORTALAK sirup 9. ANALGIN 500 mg	9	7. PREDLOG SPREMENJENE TERAPIJE – PREDLAGANA TERAPIJA 1. VENLAFAKSIN ACTAVIS 150 mg 1*1 zjutraj 2. LASIX 40 mg 1*1 zjutraj 3. COMBODART 0,5/0,4 mg 1*1 zjutraj 4. PANRAZOL 20 mg 1*1 zjutraj 5. ATORIS 40 mg 1*1 zvečer 6. ASPIRIN PROTECT 100 mg 1*1 opoldne 30 min pred obrokom 7. AMPRIL 5 mg 1*1 zvečer 8. PORTALAK sirup 3*2 gtt. 9. ANALGIN 500 mg 1+1	10	1. Th: Venlafaxin Actavis 150 mg. 1 tbl. zj. (III) 2. Lasix 40 mg. zj., 3. Combodart 0,5/0,4 mg. zj. 4. Atoris 40 mg. zv., 5. Aspirin protect 100 mg. opoldan 6. Ampril 5 mg. zj., 7. Portalac sirup 3 x 2 žl. 8. Analgin 2 x 500 mg. (I) 9. Panrazol 20 mg. 1 tbl. zj. na tešče (I) Po potrebi še ima: čaj za odvajanje ter 10. Dulcolax supp. p.p. na 3 dni	0					DS-131	0	/	/	/	/	/
15	1. LAMICTAL 2. DONEPEZIL PLIVA 10 mg 3. CYMBALTA 60 mg 4. FLUZEPAM 15 mg 5. OKSAZEPAM 10 mg 6. MIRZATEN 30 mg 7. SINGULAIR 10 mg 8. NEXIUM 40 mg 9. PIRAMIL 10 mg 10. CONCOR COR 5 mg 11. COUPET 10 mg 12. CARDIOPIRIN 100 mg 13. FOSTER 100/6 mcg 14. VENTOLIN spray 15. NOVOMIX 30 FLEXPEN	16	1. LAMICTAL 2. DONEPEZIL PLIVA 10 mg 3. CYMBALTA 60 mg 4. FLUZEPAM 15 mg 5. OKSAZEPAM 10 mg 6. MIRZATEN 30 mg 7. SINGULAIR 10 mg 8. NEXIUM 20 mg 9. PIRAMIL 10 mg 10. CONCOR COR 5 mg 11. COUPET 10 mg 12. CARDIOPIRIN 100 mg 13. FOSTER 100/6 mcg 14. VENTOLIN spray 15. NOVOMIX 30 FLEXPEN 16. ALDACTONE 25 mg	13	1. Th.: Dulsevia 60 mg 1 casp. zj. (III) 2. Trittico 150 mg 1 tbl. zv. (V) 3. Lamictal 100 mg 2 x 1 tbl. (VI) 4. Memaxa 20 mg 1 tbl. zj. (III) 5. Perluna 5 mg zv. (V) 6. Singulair 10 mg zv. 7. Nexium 20 mg zj. na tešče 8. Piramil 10 mg zv. 9. Concor COR 5 mg zj. 10. Coupet 10 mg zv. 11. Cardiopirin 100 mg ob 12.00 uri 12. Diuver 10 mg zj. 13. Foster 100/6 mg pršilo 2 x 2 vpiha.	0					DS-133	1	FLUZEPAM 15 mg	1	1	0	/
16	1. ALVENTA 75 mg 2. LAMICTAL 200 mg 3. ABILIFY 30 mg 4. PAROXAT 20 mg 5. DEPAKINE CHRONO 300 mg 6. RISPERDAL 1 mg 7. ALDACTONE 25 mg 8. LASIX 40 mg 9. VASILIP 20 mg 10. DUROGESIC 100 mcg/h 11. FERRUM LEK 100 mg 12. OKSAZEPAM 10 mg 13. MAREVAN 3 mg 14. BETMIGA 50 mg 15. PRAZINE 25 mg 16. NOLPAZA 20 mg	13	1. ALVENTA 150 mg 2. LAMICTAL 200 mg 3. ABILIFY 30 mg 4. RISPERDAL 1 mg 5. ALDACTONE 25 mg 6. VASILIP 20 mg 7. DUROGESIC 100 mcg/h 8. FERRUM LEK 100 mg 9. OKSAZEPAM 10 mg 10. MAREVAN 3 mg 11. BETMIGA 50 mg 12. PRAZINE 25 mg 13. BOREZ 2,5 mg	11	Alventa 150 mg. zj., 2. Lamictal 2 x 200 mg., 3. Abilify 30 mg. zj., 4. Leponex 2 x 50 mg., 5. Distranevrin 2 caps. zv., 6. Vasilip 20 mg. zv., 7. Betmiga 50 mg. zj., 8. Analgin 2 x 1 tbl., 9. Ferum lek 100 mg. ob 12 uri 10. Marevan po shemi 11. Nolicin 2 x 400 mg.(16.8.ex.)	0					DS-134	1	Paroxat	1	1	0	/
10	1. VENLAFAKSIN ACTAVIS 150 mg 2. LOQUEN 25 mg 3. VALSACOR 160 mg 4. BYOL 2,5 mg 5. LACIPIL 4 mg 6. TRAMADIN 100 mg 7. BETMIGA 8. DIUVER 10 mg 9. ATORIS 10 mg 10. ASPIRIN PROTECT 100 mg	13	1. VENLAFAKSIN ACTAVIS 150 mg 2. LOQUEN 25 mg 3. VALSACOR 160 mg 4. BYOL 2,5 mg 5. LACIPIL 4 mg 6. TRAMADIN (TRAMAL) 100 mg 7. BETMIGA 8. DIUVER 10 mg 9. ATORIS 10 mg 10. ASPIRIN PROTECT 100 mg 11. EMSELEX 7,5 mg 12. ANALGIN 500 mg 13. PANRAZOL 20 mg	12	Venlafaxin 150 mg. zj.(I) 2. Loquen 25 + 0 + 50 mg (III) 3. Valsacor 2 x 160 mg. 4. Byol 2 x 2,5 mg. 5. Lacipil 4 mg. zv., 6. Emselex 7,5 mg. 7. Atoris 10 mg. zv., 8. Diuver 10 mg. 1 tbl. zj. vsak drugi dan - neparni 9. Aspirin protect 100 mg. pol ure pred kosilom 10. Panrazol 20 mg. zj. na tešče 11. Tramal SR 2 x 100 mg. 12. Lekadol do 2 x 1 tbl. ob prebijajoči bolečini	0					DS-135	0	/	/	/	/	/
9	1. EUTHYROX 125 mcg 2. PROPAFENON ALKALOID 150 mg 3. ASPIRIN PROTECT 100 mg 4. APROVEL 150 mg 5. MAPRON 100 mg 6. MIRZATEN 45 mg 7. LOQUEN 25 mg 8. PANRAZOL 20 mg 9. FLUZEPAM 15 mg	11	1. EUTHYROX 125 mcg 2. PROPAFENON ALKALOID 150 mg 3. ASPIRIN PROTECT 100 mg 4. APROVEL 150 mg 5. MAPRON 100 mg 6. MIRZATEN 45 mg 7. LOQUEN 25 mg 8. PANRAZOL 20 mg 9. FLUZEPAM 15 mg 10. LYRICA 75 mg 11. NEXIUM 20 mg	11	1. Th.: Paroxat 20 mg zj. 2. Mirzaten 45 mg zv. 3. Loquen 50 mg zj. + 200 mg zv. 4. Aprovel 150 mg zj. 5. Byol 1,25 mg zj. 6. Aspirin Protect 100 mg opoldan (pol ure pred obrokom) 7. Euthyrox 125 mcg zj. na tešče 8. Nexium a 40 mg zj. ob ostali redni terapiji (ne na tešče) - ne zamenjuj. B-complex 1 caps. zv. 9. Lekadol 500 mg zv. 10. Portalak sirup 2 žl. zj. p.p. 11. Lekadol 1-2 tbl. p.p. ob bol…	0					DS-136	1	Propafenon	1	1	0	/
12	1. NAKOM 100/25 mg 2. MIRZATEN 30 mg 3. EXELON TDO 13,3/24 h 4. TEOTARD 200 mg 5. SPIRIVA spray 6. SERETIDE 7. CONTROLOC 40 mg 8. COUPET 10 mg 9. EDEMID 40 mg 10. PRENESSA 2 mg 11. CONCOR 2,5 mg 12. MAREVAN 3 mg	11	1. NAKOM 100/25 mg 2. MIRZATEN 30 mg 3. EXELON TDO 13,3/24 h 4. SPIRIVA spray 5. SERETIDE 50 mcg/500 mcg 6. PANRAZOL 20 mg 7. COUPET 10 mg 8. EDEMID 40 mg 9. PRENESSA 2 mg 10. CONCOR 2,5 mg 11. MAREVAN 3 mg	13	1. Th: Nakom mite 100/25 mg.1,5 tbl. ob 8, 12 in 16 uri ter 1 tbl. ob 10 uri 2. Mirzaten 30 mg. zv. 3. Exelon TDO 13,3 mg./24ur 4. Spiriva sprej 1 vpih zj. 5. Seritide 50/500 mg.2 x 1 vpih 6. Panrazol 40 mg. zj. na tešče, 20 mg. zv. 7. Edemid 40 mg. zj., 8. Prenessa 2 mg. zj. 9. Concor 2,5 mg. zj. 10. Coupet 10 mg. zv., 11. Marevan 1/2 tbl. zv. ob pon., sre. in ned., 1 tb. zv. ob tor., četr. in s…	0					DS-137	1	Teotard 200mg 1+1	1	1	0	/
14	1. MIRZATEN 15 mg 2. ASENTRA 3. MEMAXA 20 mg 4. LOQUEN SR 200 mg 5. PERLUNA 5 mg 6. CONCOR 5 mg 7. PANRAZOL 8. LASIX 9. ATORIS 10 mg 10. ASPIRIN PROTECT 100 mg 11. FOLACIN tbl. 12. OKSAZEPAM 13. KAPTOPRIL 25 mg 14. NITROLINGUAL	13	1. MIRZATEN 15 mg 2. ASENTRA 3. MEMAXA 20 mg 4. LOQUEN SR 200 mg 5. CONCOR 7,5 mg 6. PANRAZOL 7. LASIX 40 mg 8. ATORIS 10 mg 9. ASPIRIN PROTECT 100 mg 10. FOLACIN tbl. 11. OKSAZEPAM 12. KAPTOPRIL 25 mg 13. NITROLINGUAL	11	Mirzaten 30 mg, 1 tbl. zv. (III) 2. Asentra 100 mg, 1 tbl. zj. (III) 3. Memaxa 20 mg zj. (III) 4. Loquen SR 200 mg ob 17.00 uri (II) 5. Oxazepam 10 mg, 2 x 1/2 tbl. (III) 6. Concor 5 mg zj. 7. Panrazol 40 mg zj. na tešče 8. Lasix 20 mg zj. 9. Atoris 10 mg zv. 10. Aspirin protect 100 mg opoldan 11. Nitrolingual pršilo 2 vpiha po potrebi v primeru hipertenzivne krize	0					DS-138	0	/	/	/	/	/
16	1. NAKOM MITE 100/25 mg 2. LAMICTAL 100 mg 3. CYMBALTA 90 mg 4. YASNAL 10 mg 5. GLUCOPHAGE 500 mg 6. RANITAL 150 mg 7. CONCOR 5 mg 8. LACIPIL 4 mg 9. CO-DIOVAN 80/12,5 mg 10. SINVACOR 40 mg 11. ASPIRIN PROTECT 100 mg 12. ARCOXIA 60 mg 13. TEVITAMOL 500 mg 14. RUPURUT 500 mg 15. REGLAN 10 mg 16. SPASMEX 5 mg	16	1. NAKOM MITE 100/25 mg 2. LAMICTAL 50 mg 3. CYMBALTA 4. YASNAL 10 mg 5. GLUCOPHAGE 500 mg 6. NEXIUM 20 mg 7. CONCOR 5 mg 8. LACIPIL 4 mg 9. CO-DIOVAN 80/12,5 mg 10. SINVACOR 40 mg 11. ASPIRIN PROTECT 100 mg 12. ARCOXIA 60 mg 13. TEVITAMOL 500 mg 14. REGLAN 10 mg 15. SPASMEX 5 mg 16. NOVOLAX 5 mg	14	1. Th.: Exelon TDO 4,6 mg 1 obliž zj./24 ur, še 23 dni, potem nadaljevati z Exelon TDO 9,5 mg / 24 ur še mesec dni, potem nadaljevati z Exelon TDO 13,3 mg/24 ur zj. (III) 2. Cymbalta 60 mg 2 caps. zj. (VI) 3. Lamictal 50 mg 1 tbl. zj. (III) Lamictal 100 mg 1 tbl. zv. (III) 4. Nakom mite 100/25 ob 8.00,12.00,16.00 in 20.00 uri 5. Glucophage 3 x 500 mg 6. Ranital 150 mg zj. na tešče 7. Concor 5 mg …	0					DS-139	1	Arcoxia 60 mg	4	2	1	Arcoxia 60mg 1+1, predlog je bil 1x1
6	1. LOQUEN 25 mg 2. CORYOL 12,5 mg 3. TOLUR 40 mg 4. LASIX 40 mg 5. ASPIRIN PROTECT 100 mg 6. AMLOPIN 10 mg	6	1. LOQUEN 25 mg 2. CORYOL 12,5 mg 3. TOLURA 40 mg 4. LASIX 40 mg 5. ASPIRIN PROTECT 100 mg 6. AMLOPIN 10 mg	6	1. LOQUEN 25 mg 2. CORYOL 12,5 mg 3. TOLURA 40 mg 4. LASIX 40 mg 5. ASPIRIN PROTECT 100 mg 6. AMLOPIN 10 mg	0					DS-141	0	/	/	/	/	/
10	1. ALVENTA 75 mg 2. MIRZATEN 30 mg 3. REMINYL 8 mg 4. PRENESSA 4 mg 5. CORYOL 6,25 mg 6. XARELTO 20 mg 7. PLIVID D3 solucija 8. KALCIJEV KARBONAT 1 g 9. LESCOL XL 80 mg 10. NEXIUM 40 mg	10	1. ALVENTA 75 mg 2. MIRZATEN 30 mg 3. REMINYL 8 mg 4. PRENESSA 4 mg 5. CORYOL 6,25 mg 6. XARELTO 20 mg 7. PLIVID D3 solucija 8. KALCIJEV KARBONAT 1 g 9. LESCOL XL 80 mg 10. NEXIUM 20 mg	10	1. Th.: Mirzaten 30 mg zv. 2. Keppra 2 x 500 mg 3. Prenessa 4 mg zj. 4. Coryol 2 x 6.25 mg 5. Xarelto 20 mg zj. 6. Plivit D3 sol. 35 kapljic zj. ob petkih 7. Kalcijev Karbonat 1 g opoldan 8. Lescol XL 80 mg zv. 9. Nexium 40 mg zj. na tešče in 20 mg zv. 10. Dexametazon sirup a 1 mg/1 ml Da pac 800 ml S 2 x 8 ml p.p. titrirati na 3 x 8 ml.	0					DS-142	0	/	/	/	/	/
17	1. ASENTRA 100 mg 2. MIRZATEN 45 mg 3. LOQUEN 25 mg 4. RIVOTRIL 0,5 mg 5. PROPRANOLOL 40 mg 6. PLIVIT D3 gtt. 7. NAKOM MITE 100/25 mg 8. ACTELSAR HCT 40 mg/12,5 mg 9. AGLURAB 850 mg 10. NOVOMIX 30 flexPen 11. ALOPURINOL 100 mg 12. ANALGIN 500 mg 13. KALCIJEV KARBONAT 1000 mg 14. FORXIGA 10 mg 15. LOQUEN 25 mg 16. LEKADOL 500 mg 17. SANVAL 5 mg	15	1. MIRZATEN 45 mg 2. TRITTICO 150 mg 3. PROPRANOLOL 40 mg 4. PLIVIT D3 gtt. 5. NAKOM MITE 100/25 mg 6. ACTELSAR HCT 80/12,5 mg 7. AGLURAB 850 mg 8. NOVOMIX 30 flexPen 9. ANALGIN 500 mg 10. KALCIJEV KARBONAT 1000 mg 11. FORXIGA 10 mg 12. LOQUEN 25 mg 13. LEKADOL 500 mg 14. SANVAL 5 mg 15. ASPIRIN PROTECT 100 mg	16	1. Th.: Asentra 100 mg, 1 tbl. zj. (ima) 2. Mirzaten 45 mg zv. (III) 3. Loquen 25 mg, 1-0-3 (VI) 4. Exelon TDO 4.6 mg zj. še 23 dni (I) potem preiti na Exelon TDO 9.5 mg še mesec dni (I) potem Exelon nadaljevati z Exelon TDO 13.3 mg (III) 5. Rivotril 0.5 mg, 1 tbl. zv. (II) 6. Perluna 5 mg zv. po potrebi (II) 7. Propranolol 40 mg, 3 x 1/2 tbl. 8. Plivit D3 soll 35 gtt zj. ob ponedeljkih 9. Nakom …	0					DS-143	1	alopurinol	1	1	0	/
7	1. RISPERDAL solucija 2. EXELON OBLIŽ 13,3/24 h 3. CORDARONE 200 mg 4. CONTROLOC 20 mg 5. MAREVAN 3 mg 6. NALGESIN 550 mg 7. AMOKSIKLAV 1000 mg	8	1. RISPERDAL solucija 2. EXELON OBLIŽ 13,3/24 h 3. CORDARONE 200 mg 4. CONTROLOC 20 mg 5. MAREVAN 3 mg 6. NOLICIN 400 mg 7. CORYOL 3,125 mg 8. TEVITAMOL 500 mg	6	Risperdal sol. 1,5 ml zj. + 2 ml zv. 2. Exelon TDO 13.3 mg/24 ur 3. Cordarone a 200 mg 1/2 tbl. zj. 4. Controloc tbl. 40 mg zj. na tešče + 20 mg zv. 5. Lekadol 2-3 x 1 tbl. 6. Alkoholni obkladki na levi nart 7. FLuzepam caps. 15 mg zv. ob nespečnosti p.p.	0					DS-144	0	/	/	/	/	/
9	1. AMPRIL 2,5 mg 2. APAURIN 2 mg 3. ECYTARA 10 mg 4. MIRZATEN 30 mg 5. RISPOLUX 1 mg/mL 6. TEGRETOL 200 mg 7. TENOX 5 mg 8. ZALDIAR 37,5 mg/325 mg 9. PERLUNA 5 mg	9	1. AMPRIL 2,5 mg 2. APAURIN 2 mg 3. MIRZATEN 45 mg 4. RISPOLUX 1 mg/mL 5. TEGRETOL 200 mg 6. TENOX 5 mg 7. PERLUNA 5 mg 8. FOLACIN tbl 9. TEVITAMOL	9	1. Th.: Loquen a' 25 mg, 0 - 1 - 2 tbl. 2. Parogen a' 20 mg, 1 tbl. zj. 3. Karbox a' 600 mg, 2 x 1 tbl. 4. Apaurin a' 2 mg, 3 x 1 tbl. 5. Folacin 3 x 1 tbl. še en mesec 6. Ampril 2.5 mg zv. 7. Sobycor a' 2.5 mg, 2 x 1 tbl. 8. Lescol 40 mg zv. 9. Lekadol 2 x 1 tbl.	0					DS-145	1	APAURIN 2 mg	1	2	1	Apaurin a' 2 mg, 3 x 1 tbl.
12	1. LOQUEN 2. PANTOPRAZOL 40 mg 3. GLICLADA 60 mg 4. AGLURAB 500 mg 5. INSPRA 50 mg 6. LASIX 40 mg 7. VASILIP 10 mg 8. ALOPURINOL 100 mg 9. NEBILET 5 mg 10. ASPIRIN PROTECT 100 mg 11. LOQUEN 12. ANALGIN	12	1. LOQUEN 2. PANTOPRAZOL 20 mg 3. GLICLADA 60 mg 4. AGLURAB 500 mg 5. INSPRA 50 mg 6. LASIX 40 mg 7. VASILIP 10 mg 8. ALOPURINOL 100 mg 9. NEBILET 5 mg 10. ASPIRIN PROTECT 100 mg 11. LOQUEN 12. ANALGIN	12	1. Th.: Loquen 25 mg zj. + 100 mg zv. 2. Pantoprazol Teva 40 mg zj. na tešče 3. Gliclada 60 mg zj. 4. Aglurab 0 - 500 - 500 mg 5. Inspra 50 mg zj. 6. Vasilip 10 mg zv. 7. Alopurinol 100 mg zj. 8. Nebilet 5 mg zj. 9. Aspirin protect pol ure pred kosilom 10. Lasix a' 40 mg, 1/2 tbl. vsak drugi dan po potrebi ob edemih 11. Loquen do 2 x 25 mg die ob nemiru 12. Analgin do 2 x 500 mg ADA dieta Stroga …	0					DS-148	1	Alopurinol	1	1	0	/
10	1. ALVENTA 75 mg 2. EBIXA 5 mg 3. LOQUEN 25 mg 4. AMLESSA 8 mg/5 mg 5. CONCOR COR 2,5 mg 6. COUPET 40 mg 7. FOSAVANCE 70 mg/ 5600 i.e. 8. ASPIRIN PROTECT 100 mg 9. KALCIJEV KARBONAT 1 g 10. LOQUEN	10	1. ALVENTA 75 mg 2. EBIXA 5 mg 3. LOQUEN 25 mg 4. AMLESSA 8 mg/5 mg 5. CONCOR COR 2,5 mg 6. COUPET 40 mg 7. FOSAVANCE 70 mg/ 5600 i.e. 8. ASPIRIN PROTECT 100 mg 9. KALCIJEV KARBONAT 1 g 10. LOQUEN	9	1. Th: Mapron 50 mg. zj., 2. Ebixa a 10 mg. 1,5 tbl. zj. do 3.1.2017, nato 20 mg. zj. 3. Loquen a 100 mg. 1 tbl. zv., Loquen a 25 mg. 2 tbl. zj. + 1 tbl. po potrebi čez noč 4. Prenessa a 4 mg. 1/2 tbl. zj. 5. Concor cor 2,5 mg. zj., 6. Coupet 40 mg. zv., 7. Aspirin protect a 100 mg. pol ure pred kosilom 8. Kalcijev karbonat 1 gr. opoldan ob obroku 9. Fosavans a 70 mg./5600 i.e. zj. na tešče ob to…	0					DS-150	0	/	/	/	/	/
19	1. KALINOR 2. HALDOL 2 mg/mL 3. EXELON OBLIŽ 4. DISTRANEURIN 5. FOLACIN 6. NOLICIN 400 mg 7. NOLPAZA 20 mg 8. XARELTO 15 mg 9. EDEMID 40 mg 10. BYOL 1,25 mg 11. ALDACTONE 25 mg 12. OLICARD 40 mg 13. PLIVIT D3 14. AZOPT 15. COMBIGAN 16. GANFORT 17. HALDOL 2 mg/mL 18. LEKADOL 19. B12 DEPO AMP.	18	1. KALINOR 2. HALDOL 2 mg/mL 3. MEMANTIN MERZ 10 mg 4. XARELTO 20 mg 5. DISTRANEURIN 6. FOLACIN 7. NOLICIN 400 mg 8. NOLPAZA 20 mg 9. EDEMID 40 mg 10. BOREZ 2,5 mg 11. ALDACTONE 25 mg 12. OLICARD 40 mg 13. PLIVIT D3 14. AZOPT 15. COMBIGAN 16. GANFORT 17. HALDOL 2 mg/mL 18. LEKADOL	14	1. Th.: Clopixol tbl. a' 10 mg, 1 tbl. zj. + 2 tbl. zv. 2. Memantin a' 10 mg, 1 tbl. zj. še en teden, nato v tedenskih presledkih titrirati na 15 mg in dokončno na 20 mg zj. 3. Folacin 3 x 1 tbl. še en mesec 4. Nolpaza 20 mg zj. na tešče 5. Xarelto 20 mg zj. 6. Edemid a' 40 mg, 1/2 tbl. zj. na dva dni- neparni 7. Byol 2.5 mg opoldan 8. Aldactone 25 mg opoldan 9. Olicard caps a' 40 mg, 2 caps opol…	0					DS-151	0	/	/	/	/	/
11	1. TEMESTA 2 mg/mL amp. 2. HALDOL 5 mg/mL amp. 3. REMINYL 24 mg 4. LOQUEN SR 300 mg 5. DEPAKINE CHRONO 500 mg 6. EDEMID 40 mg 7. SOBYCOR 2,5 mg 8. ASPIRIN PROTECT 100 mg 9. ULTOP 20 mg 10. HEPAN gel 11. LORSILAN 1 mg	6	1. TEMESTA 2 mg/mL amp. 2. REMINYL 24 mg 3. LOQUEN SR 300 mg 4. SOBYCOR 2,5 mg 5. ASPIRIN PROTECT 100 mg 6. ULTOP 20 mg	9	1. Th.: Seroquel SR tbl. 300 mg ob 21.00 uri, 2. Parogen tbl. 20 mg zj. 3. Ebixa tbl. 15 mg zj., od 20.1.2017 20 mg zj. 4. Sobycor 2 x 2.5 mg 5. Aspirin protect 100 mg pol ure pred kosilom 6. Analgin 2 x 1 tbl. 7. Edemid a' 40 mg, 1/2 tbl. zj. vsak drugi dan - parni 8. Nexium 40 mg zj. na tešče 9. Analgin do 2 x 1 tbl. ob bolečinah po potrebi	0					DS-152	0	/	/	/	/	/
13	1. NAKOM 2. NAKOM MITE 3. LEPONEX 25 mg 4. CONTROLOC 20 mg 5. PRENESSA 4 mg 6. METFOGAMMA 500 mg 7. NEBILET 5mg 8. ATORIS 20 mg 9. OLFEN 100 mg 10. MONOPOST gtt. 11. LEKADOL 12. PERLUNA 5 mg 13. SETININ 25 mg	12	1. NAKOM 2. NAKOM MITE 3. LEPONEX 25 mg 4. CONTROLOC 20 mg 5. PRENESSA 8 mg 6. METFOGAMMA 500 mg 7. NEBILET 5mg 8. ATORIS 20 mg 9. ANALGIN 500 mg 10. MONOPOST gtt. 11. LEKADOL 12. PERLUNA 5 mg	11	Leponex 25 mg 2 x 1 tbl. (IV) 2. Nakom Mite 100 mg zvečer, 3. Nakom 250 mg 1 + 1 + 0 4. Analgin 3 x 500 mg (II) 5. Controloc 20 mg zjutraj na tešče 6. Prenesa 8 mg zjutraj 7. Nebilet 5 mg zvečer 8. Menfogama 2 x 500 mg 9. Atoris 20 mg zvečer 10. Monopost sol 1 gtt v obe očesi zvečer 11. Ferum Lek 2 x 1 tbl (II)	0					DS-153	1	LEPONEX 25 mg	/	/	1	LEPONEX 25 mg
16	1. MIRZATEN 45 mg 2. VENLAFAKSIN ACTAVIS 150 mg 3. LOQUEN SR 300 mg 4. ELIQUIS 2,5 mg 5. EDEMID 40 mg 6. KALCIJEV KARBONAT 1 g 7. NOLPAZA 40 mg 8. PLIVIT D3 9. PORTALAK sirup 10. RAMELSO 10mg/5mg 11. FOLACIN 12. LORSILAN 1 mg 13. LEKADOL 14. DULCOLAX supp. 15. MIKROKLIZMA 16. ZINNAT 500 mg	16	1. MIRZATEN 45 mg 2. VENLAFAKSIN ACTAVIS 150 mg 3. LOQUEN SR 300 mg 4. ELIQUIS 2,5 mg 5. KALCIJEV KARBONAT 1 g 6. RANITAL 150 mg 7. PLIVIT D3 8. PORTALAK sirup 9. RAMELSO 5/10 mg 10. FOLACIN 11. LORSILAN 1 mg 12. LEKADOL 13. DULCOLAX supp. 14. MIKROKLIZMA 15. ZINNAT 500 mg 16. PROLIA ampula	11	1. Mirzaten 45 mg zvečer 2. Venlafaxin Ac. 150 mg zjutraj 3. Loquen SR 300 mg ob 17.00 uri 4. Rivastigmin Teva TDO 4,6 mg / 24 ur, postopomatitrirati odmerek na polnega odmerka 13,3 mg dnevno 5. Eliquis 2 x 2,5 mg 6. kalcijev karbonat 2 x 1/2 tbl. 7. Plivit D 3 soll. 35 gtt ob torkih 8. Ramelso 5/10 zjutraj 9. Folacin 3 x 1 tbl 10. Ranital 150 mg zvečer 11. Portalak sirup 3 x 2 žlici	0					DS-155	0	/	/	/	/	/
19	1. HALDOL 10 mg/mL 2. FOLACIN 3. ZINNAT 4. AFLODERM 5. SPIRIVA 18 mcg 6. SYMBICORT 320/9 mcg 7. BERODUAL N 0,05/0,002 mcg 8. KEPPRA 9. CONTROLOC 10. BIOPREXANIL 11. PORTALAK 12. HALDOL 10 mg/mL 13. PORTALAK 14. DULCOLAX supp. 15. HALDOL 16. APAURIN 17. ANALGIN 18. EDEMID 19. DEXASON	17	1. HALDOL 10 mg/mL 2. FOLACIN 3. ZINNAT 4. AFLODERM 5. SPIRIVA 18 mcg 6. SYMBICORT 320/9 mcg 7. BERODUAL 8. KEPPRA 9. CONTROLOC 10. BIOPREXANIL 11. PORTALAK 12. HALDOL 10 mg/mL 13. PORTALAK 14. HALDOL 15. APAURIN 16. ANALGIN 17. ASPIRIN PROTECT 100 mg	12	1. Th.: Setinin 2 x 200 mg 2. Folacin 3 x 1 tbl. še en mesec 3. Bioprexanil 5 mg zj. 4. Elidel krema 2 x dnevno lokalno na obraz 5. Spiriva a 18 mcg 1 x 1 vpih 6. Simbycord a 320/9 mg 2 x 1 vpih. 7. Berodual 1 sprej 4 x 2 vpiha 8. Keppra 2 x 500 mg 9. Controloc 20 mg zj. tešč. 10. Plavix 75 mg opoldan 11. Portalac sirup 1 žl. zj. 12. Berodual sprej do 2 x 2 vpiha dnevno p.p. Priporočamo čez dva t…	0					DS-156	0	/	/	/	/	/
9	1. ASENTRA 100 mg 2. LOQUEN 3. IMBRUVICA 150 mg 4. TENZOPRIL 30/12,5 mg 5. SEEBRI inh 6. BERODUAL spray 7. NOLPAZA 20 mg 8. FOLACIN 9. ANALGIN 500 mg	8	1. ASENTRA 100 mg 2. LOQUEN 3. IMBRUVICA 150 mg 4. TENZOPRIL 30/12,5 mg 5. SEEBRI inh 6. BERODUAL spray 7. FOLACIN 8. TEVITAMOL 500 mg	9	Asentra 100 mg zj. 2. Loquen 2 x 50 mg 3. Inbruvica a 140 mg 3 tbl. ob 9. uri 4. Tenzopril HTC 30/12.5 mg zj. 5. Seebri inh 1 vpih zj. 6. Berodual sprej 3 x 2 vpiha 7. Nolpaza 20 mg zj. na tešče 8. Folacin 1 tbl. zj. 9. Tevitamol do 3 x 2 tbl. p.p. ob bolečinah	0					DS-157	0	/	/	/	/	/
13	1. LASIX 40 mg 2. NEBILET 5 mg 3. PRENESSA 4 mg 4. ATORIS 40 mg 5. PROSTIDE 5 mg 6. ALFA D3 7. MEDROL 4 mg 8. CaCO3 9. ALOPURINOL 100 mg 10. FOLACIN 5 mg 11. OMNIC OCAS 0,4 mg 12. ECYTARA 10 mg 13. LOQUEN 25 mg	11	1. LASIX 40 mg 2. NEBILET 5 mg 3. MONOPRIL 20 mg 4. ATORIS 40 mg 5. ALFA D3 6. MEDROL 4 mg 7. CaCO3 8. FOLACIN 5 mg 9. ECYTARA 10 mg 10. LOQUEN 25 mg 11. Combodart 0,5 mg/0,4 mg	10	Ecytara 10 mg zj. 2. Loquen 50 mg zv. 3. Lasix 40 mg zj. 4. Nebilet 5 mg zj. 5. Atoris 40 mg zv. 6. Prostide 5 mg zv. 7. Omnic Okas 4 mg zj. 8. Alfa D3 caps. 1 mcg 1 caps. zj. 9. Kalcijev karbonat 1 mg opoldan 10. Alopurinol 100 mg zj. 11. Prenessa a 4 mg zj. pavza	0					DS-158	1	Alopurinol	1	2	1	Alopurinol
14	1. BERODUAL inhalacije 2. PAROXAT 20 mg 3. LOQUEN 25 mg 21:00 4. FLUIMUKAN 600 mg 5. KAMIREN XL 4 mg 6. MONKASTA 10 mg 7. SERETIDE DISKUS 50 ug/250 ug 8. ANATON 20/12,5 mg 9. CONCOR COR 1,25 mg 10. DIAPREL MR 30 mg 11. TEOTARD 200 mg 12. AGLURAB 500 mg 13. ASPIRIN PROTECT 100 mg 14. NEXIUM 20 mg	13	1. ATORIS 20 mg 2. PAROXAT 20 mg 3. LOQUEN 25 mg 21:00 4. FLUIMUKAN 600 mg 5. KAMIREN XL 4 mg 6. MONKASTA 10 mg 7. SERETIDE DISKUS 50 ug/250 ug 8. ANATON 20/12,5 mg 9. CONCOR COR 1,25 mg 10. DIAPREL MR 30 mg 11. TEOTARD 200 mg 12. AGLURAB 500 mg 13. ASPIRIN PROTECT 100 mg	15	1. Th: Seroxat 30 mg. 1 tbl. zj. (III) 2. Kventiax 100 mg. ob 21 uri (II) 3. Perluna 10 mg. ob 21 uri (V) 4. Nexium 20 mg. zj. na tešče 5. Athoris 20 mg. zv., 6. Kameren XL 4 mg., zv., 7. Monkasta 10 mg. zj., 8. Seretide diskus 50mcg/250 mcg 2 vpiha zj., 9. Anaton 20/12,5 mg., zj., 10. Concor 1,25 mg. zj., 11. Diaprel MR 2 x 30 mg, Teotard 2 x 200mg. 12. Teotard 2 x 200 mg., 13. Aglurab 2 x 500 m…	0					DS-159	2	TEOTARD 200 mg, Kamiren	7	2	2	TEOTARD 200 mg, Kamiren
9	1. OLANZAPIN TEVA 10 mg 2. DEPAKINE CHRONO 3. LORSILAN 1 mg 4. TRITTICO 150 mg 5. AMLOPIN 5 mg 6. CONCOR 5 mg 7. ANATON 20/12 mg 8. EUTHYROX 50 mcg 9. SINVACOR 10 mg	9	1. OLANZAPIN TEVA 10 mg 2. DEPAKINE CHRONO 3. LORSILAN 1 mg 4. TRITTICO 150 mg 5. AMLOPIN 5 mg 6. CONCOR 5 mg 7. ANATON 20/12 mg 8. EUTHYROX 50 mcg 9. SINVACOR 10 mg	10	1. Th: Olanzapin Teva 10 mg. zv., (III) 2. Depakine chrono 300 mg./ml.sol., 3 ml. zv. (III) 3. Lorsilan 1 mg. 3 x 1 tbl. (IX) 4. Trittico 150 mg. 1 tbl. zv. (II) 5. Nozinan 100 mg. 1/2 tbl. zv. ob 21 uri + 1/2 tbl. zv. ob nespečnosti p.p.(III) 6. Amlopin 5 mg. zv., 7. Concor 5 mg. zj., 8. Anaton 20/12,5 mg.zj. 9. Euthyrox 50 mcg zj. na tešče 10. Sinvacor 10 mg. zv.	0					DS-160	0	/	/	/	/	/
7	1. KVELUX 25 mg 2. MEMAXA 20 mg 3. ARCOXIA 90 mg 4. PREDUCTAL MR 35 mg 5. COUPET 10 mg 6. MAREVAN 7. CORDARONE 200 mg	6	1. KVELUX 25 mg 2. MEMAXA 10 mg 3. COUPET 10 mg 4. MAREVAN 5. CORYOL 3,125 mg 6. TEVITAMOL 500 mg	9	1. Th.: Clopixol 10 mg. zvečer 2. Folacin 3 x 1 tbl. 3. Byol 1,25 mg. zjutraj 4. Preduktal MR 2 x 1 tbl. 5. Coupet 10 mg. zvečer 6. Marevan po shemi 7. Macrobid 2 x 100 mg. še štiri dni 8. T-vitamol 3 x 500 mg. po potrebi 9. Distranevrin do 2 caps. zvečer po potrebi ob nemiru	0					DS-162	1	Preductal MR 35mg	1	2	/	preductal
10	1. ASENTRA 100 mg 2. LORSILAN 2 mg 3. LOQUEN 100 mg 4. LAMICTAL 25 mg 5. ENAP 10 mg 6. GLURENORM 30 mg 7. NEPHROTRANS 500 mg 8. FLUZEPAM 15 mg 9. LEKADOL 500 mg 10. SPASMEX 5 mg	10	1. ASENTRA 100 mg 2. LORSILAN 2 mg 3. LOQUEN 100 mg 4. LAMICTAL 25 mg 5. MONOPRIL 20 mg 6. GLURENORM 30 mg 7. NEPHROTRANS 500 mg 8. LEKADOL 500 mg 9. SPASMEX 5 mg 10. LOQUEN 25 mg	7	1. Th.: Asentra 100 g. zjutraj 2. Lamictal 25 mg.zjutraj + 50 mg. zvečer, čez 2 tedna titrirati na 50 mg. zjutrajb + 50 mg. zvečer 3. Clopixol 10 mg. ob 21.00 uri 4. Exelon TDO 4,6 mg. / 24 ur (titrirati 5.8. na 9,5 mg./24 ur) 5. Glurenorm 2 x 30 mg. 6. Nephrotrans 3 x 500 mg. 7. Lekadol do 3 x 500 mg. Antihipertonik smo ukinili zaradi nizkih vrednosti krvnega tlaka	0					DS-165	1	FLUZEPAM 15 mg	1	1	0	/
7	1. NOLPAZA 20 mg 2. PALEXIA SR 50 mg 3. BERODUAL N 4. PROREKTAL 5. PAROGEN 10 mg 6. LEPONEX 25 mg 7. METAMIZOL 500 mg	7	1. NOLPAZA 20 mg 2. PALEXIA SR 50 mg 3. BERODUAL N 4. PROREKTAL 5. MIRZATEN 30 mg 6. LEPONEX 25 mg 7. METAMIZOL 500 mg	8	1. Th.: Leponex 25 mg. 1 tbl. zvečer (I) 2. Folacin 3 x 1 tbl. 3. Nolpaza 20 mg. zjutraj na tešče 4. Palexia SR 2 x 50 mg. 5. Metamizol Stada 3 x 500 mg. 6. Berodual 0,05/0,02 3 x 2 vpiha 7. Onbrez Breezhaler 150 mcg. 1 x 1 vpih 8. Prorectal 3 žlice zjutraj	0					DS-168	1	LEPONEX 25 mg	0	/	1	LEPONEX 25 mg
9	1. LOQUEN 25 mg 2. CONCOR 1,25 mg 3. AMPRIL 7,5 mg 4. ALDACTONE 25 mg 5. LANITOP 0,2 mg 6. ALOPURINOL 100 mg 7. TANYZ 0,4 mg 8. EDEMID 40 mg 9. HUMULIN M3 KVIK PEN	9	1. LOQUEN 25 mg 2. CONCOR 1,25 mg 3. AMPRIL 7,5 mg 4. ALDACTONE 25 mg 5. LANITOP 0,2 mg 6. ALOPURINOL 100 mg 7. TANYZ 0,4 mg 8. EDEMID 40 mg 9. HUMULIN M3 KVIK PEN	9	1. Th.: Loquen 25 mg ob 21.00 uri 2. Concor 2 x 1,25 mg 3. Ampril 2 x 7,5 mg 4. Aldactone 25 mg zj. 5. Lanitop 1 tbl. zj. z vikend pavzo 6. Alopurinol 100 mg zv. 7. Tanyz 0,4 mg zv. 8. Edemid a 40 mg 2 tbl. zj. + 1 tbl. opoldan 9. Humulin M3 KVIK PEN 50 i.e. zj. + 20 i.e. zv. sc. ADA dieta	0					DS-174	2	Alopurinol + Lanitop	2	2	2	Alopurinol + Lanitop
13	1. RISPERDAL solucija 2. ASENTRA 50 mg 3. AGLURAB 500 mg 4. ANALGIN 500 mg 5. XARELTO 15 mg 6. DIUVER 10 mg 7. PRENESSA 4 mg 8. NOLPAZA 40 mg 9. CONCOR COR 2,5 mg 10. ADALAT OROS 30 mg 11. COUPET 20 mg 12. FLUZEPAM 15 mg 13. DORETA 37,5/325 mg	12	1. RISPERDAL solucija 2. TRITTICO 150 mg 3. AGLURAB 500 mg 4. ANALGIN 500 mg 5. XARELTO 15 mg 6. DIUVER 10 mg 7. PRENESSA 4 mg 8. NOLPAZA 20 mg 9. CONCOR COR 2,5 mg 10. ADALAT OROS 30 mg 11. COUPET 20 mg 12. DORETA 37,5/325 mg	12	1. Th.: Sol. Risperdal 0.5 ml zj. + 1.5 ml zv. 2. Cymbalta 60 mg zj. 3. Donepezil 5 mg zv. ob 20.3. 10 mg zv. 4. Aglurab 2 x 500 mg 5. Xarelto 15 mg zv. 6. Diuver 10 mg zj. ob ponedeljkih in četrtkih 7. Prenessa 4 mg zv. 8. Nolpaza 20 mg zj. na tešče 9. Concor 2.5 mg zj. 10. Coupet 20 mg zv. 11. Adalat Oros 30 mg zj. 12. Analgin 3 x 500 mg B-complex placebo po 1 tbl. po potrebi ob bolečinah in ne…	0					DS-175	2	Fluzepam, adalat oro -nifedipin	1	1	1	Adalat oros
7	1. MIRZATEN 30 mg 2. RIVASTIGMIN 9,5 mg/24 h 3. PAROGEN 20 mg 4. VASILIP 20 mg 5. CONCOR COR 2,5 mg 6. MONOPRIL 20 mg 7. LASIX 40 mg	7	1. MIRZATEN 30 mg 2. RIVASTIGMIN 9,5 mg/24 h 3. PAROGEN 20 mg 4. PRAVASTATIN 20 mg 5. CONCOR COR 2,5 mg 6. MONOPRIL 20 mg 7. LASIX 40 mg	7	1. Th.: Parogen 20 mg zj. (II) 2. Rivastigmin TDO 9.5 mg/24 ur (II) 3. Kventiax 50 mg zv. (II a' 25 mg) 4. Pravastatin 20 mg zv. 5. Concor Cor 2.5 mg zj. 6. Monopril 20 mg zj. 7. Lasix 40 mg na 2 dni/neparni	0					DS-176	0	/	/	/	/	/
9	1. ASENTRA 50 mg 2. DONEPEZIL ACTAVIS 10 mg 3. TAMETIL 10 mg 4. AGLURAB 850 mg 5. KAMIREN XL 4 mg 6. PRENEWEL 4 mg/1,25 mg 7. BETASERC 24 mg 8. VENTOLIN spray 9. ASPIRIN PROTECT 100 mg	9	1. ASENTRA 50 mg 2. MEMANTIN 5 mg 3. TAMETIL 10 mg 4. AGLURAB 850 mg 5. KAMIREN XL 4 mg 6. PRENEWEL 4 mg/1,25 mg 7. BETASERC 24 mg 8. VENTOLIN spray 9. ASPIRIN PROTECT 100 mg	11	1. Th.: Asentra 50 mg. zjutraj Donepezil 10 mg. zvečer, priporočamo, da se zdravilo zaradi QTC intervala ukine. Namesto njega priporočamo 2. Memaxo a' 10 mg. 1/2 tbl. zjutraj, po enem tednu 1 tbl.zjutraj, po dveh tednih 1,5 tbl. zjutraj in po treh tednih dokončno 20 mg. zjutraj 3. Aglurab 2 x 850 mg. 4. Kamiren XL 4 mg. zvečer 5. Prenewel 4/1,25 mg. zjutraj 6. Ventolin sprej 2 x 2 vpiha 7. Diuver…	0					DS-177	2	KamirenXL 4mg zvečer, BETASERC 24 mg	1	1, 2	1	Kamiren ostane, Betaserc ukinjen
7	1. VALDOXAN 25 mg 2. PROPRANOLOL 40 mg 3. INSPRA 25 mg 4. OMNIC OCAS 0,4 mg 5. ASPIRIN PROTECT 100 mg 6. VITAMIN D3 7. KALCIJEV KARBONAT 1 g	7	1. VALDOXAN 25 mg 2. PROPRANOLOL 40 mg 3. INSPRA 25 mg 4. OMNIC OCAS 0,4 mg 5. ASPIRIN PROTECT 100 mg 6. VITAMIN D3 7. KALCIJEV KARBONAT 1 g	7	1. Th.: Valdoxan a' 25 mg, 1.5 tbl. zv. 2. Propranolol a' 40 mg, 1/2 tbl.zj.+ 1/2 tbl.opoldan + 1/4 tbl.zv., čez en teden povečati odmerke na 3 x 1/2 tbl. 3. Inspra 25 mg zj. 4. Omnic Ocas 0.4 mg zv. 5. Aspirin protect 100 mg opoldan 6. Soll. D3 vitamina 35 gtt zj. ob petkih 7. Kalcijev karbonat 1 g opoldan	0					DS-179	0	/	/	/	/	/
10	1. RIVASTIGMIN TEVA 4,6 mg/24 h 2. LEPONEX 25 mg 3. ANALGIN 500 mg 4. AGLURAB 500 mg 5. AMARYL 6 mg 6. FOSAVANCE 7. PLIVIT D3 8. KALCIJEV KARBONAT 1 g 9. SORVASTA 10 mg 10. MAREVAN 3 mg	9	1. RIVASTIGMIN TEVA 4,6 mg/24 h 2. LEPONEX 25 mg 3. ANALGIN 500 mg 4. AGLURAB 500 mg 5. AMARYL 6 mg 6. FOSAVANCE 7. PLIVIT D3 8. KALCIJEV KARBONAT 1 g 9. SORVASTA 10 mg	10	1. Th.: Rivastigmin Teva TDO 4,6 mg/24 ur od 10.6. odmerek povečati na 9,5 mg/24 ur. 2. Leponex a 25 mg 1/2 tbl. zj. + 1 tbl. zv. 3. Analgin 3 x 500 mg 4. Aglurab 500 mg zj. 5. Amaryl 6 mg zj. 6. Fosavance 70/5600 i.e.zj. na tešče ob pon. 7. Plivit D3 sol 35 kaplj. zj. ob četrtkih 8. Kalcijev karbonat 1 g opoldan 9. Sorvasta 10 mg zv. 10. Marevan po shemi.	0					DS-180	1	LEPONEX 25 mg	0	/	1	LEPONEX 25 mg
9	1. COAXIL 12,5 mg 2. YASNAL 10 mg 3. LOQUEN 25 mg 4. HELEX 0,25 mg 5. AMLOPIN 5 mg 6. ATORIS 20 mg 7. AGLURAB 500 mg 8. KALCIJEV KARBONAT 1 g 9. PLIVIT D3	8	1. COAXIL 12,5 mg 2. YASNAL 10 mg 3. HELEX 0,25 mg 4. AMLOPIN 5 mg 5. PRAVASTATIN TEVA 40 mg 6. AGLURAB 500 mg 7. KALCIJEV KARBONAT 1 g 8. ROCALTROL 0,25 mcg	9	1. Th: Coaxil 3 x 12,5 mg., 2. Loquen 25 mg. zv., 3. Helex 0,25 mg. zj., 4. Yasnal 10 mg. zv., 5. Amlopin 5 mg. zj., Atoris ex., 6. Pravastatin Teva 40 mg. zv., 7. Aglurab 2 x 500 mg., 8. Sol. Plivit D3 35 gtt zj. ob ponedeljkih 9. Kalcijev karbonat 1 gr. 1 tbl. opoldan Macrobid 2 x 100 mg. ob obroku še tri dni	0					DS-185	1	HELEX 0,25 mg	0	/	/	HELEX 0,25 mg
12	1. AMPRIL 5 mg 2. ASPIRIN PROTECT 100 mg 3. BUSCOPAN 4. CORYOL 12,5 mg 5. EDEMID 40 mg 6. LEGOFER sirup 7. LORSILAN 2,5 mg 8. NEXIUM 20 mg 9. SIMVACOR 40 mg 10. TRITTICO 150 mg 11. HALDOL 2 mg 12. RISPOLUX	8	1. AMPRIL 5 mg 2. ASPIRIN PROTECT 100 mg 3. CORYOL 12,5 mg 4. EDEMID 40 mg 5. LEGOFER sirup 6. LORSILAN 2,5 mg 7. SIMVACOR 40 mg 8. RISPOLUX	10	1. Fluimucan 600 mg. 1 tbl. zj. 2. Rispolux 2 x 0,5 ml. 3. Ampril 5 mg. zj., 4. Aspirin protect 100 mg. opoldan 5. Coryol 2 x 12,5 mg., 6. Edemid 40 mg. zj., 7. Nexium 20 mg. zj., 8. Sinvacor 40 mg. zj., 9. Trittico 150 mg. zv. 10. Lekadol p.p. do 3 x 1 tbl.	0					DS-186	0	/	/	/	/	/
13	1. ALVENTA 150 mg 2. EXELON 13,3 mg/h 3. RISPOLUX 1 mg 4. KVENTIAX 25 mg 5. AMPRIL 2,5 mg 6. LASIX 40 mg 7. PANSEMYL 20 mg 8. ASPIRIN PROTECT 100 mg 9. SORVASTA 20 mg 10. PLIVIT D3 gtt 11. PERLUNA 5 mg 12. LORSILAN 1 mg 13. METAMIZOL solucija	13	1. ALVENTA 150 mg 2. EXELON 13,3 mg/h 3. RISPOLUX 1 mg 4. KVENTIAX 25 mg 5. AMPRIL 2,5 mg 6. LASIX 40 mg 7. PANSEMYL 20 mg 8. ASPIRIN PROTECT 100 mg 9. SORVASTA 20 mg 10. PLIVIT D3 gtt 11. PERLUNA 5 mg 12. LORSILAN 1 mg 13. METAMIZOL solucija	13	1. Th.: Kventiax 25 mg zvečer 2. Alventa 150 mg zjutraj 3. Folacin 3 x 1 tbl še en mesec 4. Exelon TDO 13,3 mg / 24 ur 5. Ampryl 2,5 mg zjutraj 6. Lasix 40 mg zjutraj - pavza 7. Sorvasta 20 mg zvečer 8. Aspirin Protect 100 mg opoldan 9. Pantoprazol Teva 20 mg zjutraj na tešče 10. soll. Plivit D3 35 gtt ob ponedeljkih 11. Metamizol sol. do 3 x 20 gtt po potrebi ob bolečinah 12. Kventix a 25 mg po …	0					DS-187	0	/	/	/	/	/
8	1. HALDOL 2 mg 2. ALDACTONE 25 mg 3. NOLPAZA 20 mg 4. BYOL 1,25 mg 5. EDEMID 40 mg 6. PRENESSA 4 mg 7. PLAVIX 75 mg 8. MAREVAN 3 mg	9	1. HALDOL 2 mg 2. ALDACTONE 25 mg 3. RANITAL 150 mg 4. BYOL 2,5 mg 5. EDEMID 40 mg 6. PRENESSA 4 mg 7. PLAVIX 75 mg 8. MAREVAN 3 mg 9. STAVRA 10 mg	9	1. Th.: Xeplion 75 mg. i.m. (prejel 19.12.2018) 2. Invega 3 mg. zjutraj še 10 dni, nato ukinitev naslednja aplikacija Xepliona 14.1.2019 3. Prenessa a' 4 mg. 1/2 tbl. zjutraj 4. Aldactone 25 mg. zjutraj 5. Byol 2,5 mg. zjutraj 6. Sortis 10 mg. zvečer Lasix 40 mg. zjutraj - pavza (nižje vrednosti RR) 7. Plavix 1 tbl. zjutraj 8. Marevan po shemi 9. Ranital 150 mg. zjutraj na tešče	0					DS-188	0	/	/	/	/	/
AVG pred:		AVG predlog:		AVG po:
11.3679		10.2264		10.2736													M
																	Ž
					Inteverncije sploh niso bile upoštevane:												SUM
20			MAX št zdr.	16
11			Mediana =	10
