# Supplementary material for: Clinical pharmacist prescriber in primary care in Slovenia: prospective non-randomised interventional study focused on clinical outcomes and quality of life
Source: Front Pharmacol. 2025 Sep 15;16:1690480. doi: 10.3389/fphar.2025.1690480 (PMC12477041; doi:10.3389/fphar.2025.1690480)
Supplement: Supplementary file 4 [file DataSheet2.xlsx]

## Sheet: Protokoli vpiši
PROTOCOL	OUTCOME MEASUREMENT	OUTCOME AT FIRST VISIT	TARGET VALUE ACHIEVED	OBSERVATION	ACCEPTED BY GENERAL PRACTITIONERS	OUTCOME AT SECOND VISIT	OBSERVATION	STATUS ACCORDING TO DRP CLASSIFICATION	TARGET VALUE ACHIEVED	OUTCOME AT THIRD VISIT (END OF THE STUDY)	TARGET VALUE ACHIEVED	FINAL OPINION (THIRD VISIT)
		SCORE OR VALUE (/ NO DATA)	PHQ-9 (REMISSION) 1=YES, 2=NO, 3=NO DATA		YES, NO, (/) NO DATA	SCORE OR VALUE (/ NO DATA)		1 - PROBLEM SOLVED, 2 - PROBLEM NOT SOLVED, 3 - PARTIALLY SOLVED, 4 - UNABLE TO ASSESS	PHQ-9 (REMISSION) 1=YES, 2=NO, 3=NO DATA	SCORE OR VALUE	PHQ-9 (REMISSION) 1=YES, 2=NO, 3=NO DATA
Depression	PHQ-9	9	2	Initiation of mirtazapine 30 mg once daily in the evening	yes	4	Remission achieved in the patient	1	1	3	1	The patient receives mirtazapine as before
Deprescribing	Priscus	/	2	Reduction of pantoprazole dose to 20 mg	yes	/	The dose is reduced, the patient has no problems	1	1	/	1	The patient has no problems
Deprescribing	Priscus	/	2	Initiation of aripiprazole instead of risperidone as it worsened tremor in the patient	yes	/	The patient is receiving aripiprazole and has no problems	1	1	/	1	The patient has no problems
Deprescribing	Priscus	/	2	Tremor presented. Discontinuation of paroxetine as it is on the PRISCUS list and worsens tremor	yes	/	The patient has no problems	1	1	/	1	The patient has no problems
Depression	PHQ-9	10	2	Initiation of duloxetine 30 mg once daily with titration to 60 mg	yes	4	The patient receives duloxetine and is in remission from depression	1	1	4	1	There is no change
Dementia	MMSE	11	2	Initiation of memantine 10 mg	yes	14	The patient scored 3 points more after the initiation of memantine	3	2	14	1	The patient is receiving memantine
Deprescribing	Priscus	/	2	Discontinuation of tramadol/paracetamol as it is on the PRISCUS list and increases the risk of falls	yes	3	The patient no longer receives doreta and has no problems	1	1	3	1	The patient is not receiving medications and has no problems with pain
Deprescribing	Priscus	/	1	Although solifenacin is on the PRISCUS list, it benefits the patient, therefore we advised continuation	yes	/	There is no change	4	1	/	3	The patient has no major problems
Depression	PHQ-9	15	2	Initiation of venlafaxine 37.5 mg	yes	5	The patient is receiving venlafaxine and is in remission from depression	1	1	4	1	Venlafaxine is titrated
Dyslipidemia	S-LDL	1 mmol/L	2	Due to low LDL levels, we advised initiation of atorvastatin instead of rosuvastatin	yes	/	The patient is receiving atorvastatin	3	3	/	3	There is no change
Dementia	MMSE	/	2	Initiation of memantine 10 mg	yes	/	We cannot estimate	3	3	/	3	Memantine is titrated
Deprescribing	Priscus	/	2	Discontinuation of bromazepam as it is on the PRISCUS list and unappropriate for the elderly	yes	/	The patient has no problems	1	3	/	1	Bromazepam is discontinued and the patient reports no problems
Deprescribing	Priscus	/	2	Discontinuation of quetiapine as it is on the PRISCUS list and unsuitable for the elderly	yes	/	The patient has no problems	1	3	/	1	Quetiapine is discontinued and the patient reports no problems
Deprescribing	Priscus	/	2	Discontinuation of risperidone as it is on the PRISCUS list and unsuitable for the elderly	yes	/	The patient has no problems	1	3	/	1	Risperidone is discontinued and the patient reports no problems
Depression	PHQ-9	25	2	Initiation of duloxetine 30 mg once daily with titration to 60 mg	yes	20	Duloxetine is titrated	1	2	14	2	The patient is receiving duloxetine
Diabetes mellitus	HbA1C	No values (impaired renal function)	2	Initiation of metformin 500 mg twice daily	yes	/	The patient is receiving metformin	1	3	6.1%	1	The patient is receiving metformin
Depression	PHQ-9	12	3	Initiation of venlafaxine 37.5 mg	yes	7	Venlafaxine is titrated	1	1	4	1	Venlafaxine is titrated
Dementia	MMSE	15	2	Initiation of donepezil 5 mg once daily	yes	10	There is no change	1	1	5	2	The patient receives the highest dose of duloxetine based on her renal function
Diabetes mellitus	HbA1C	12.2%	2	Dose increase	yes	11.2%	The patient is receiving a higher dose of gliclade	3	2	10.7%	2	There is no change
Diabetes mellitus	HbA1C	12.2%	2	Initiation of metformin	yes	11.2%	The patient receives metformin in a dose of 2x1	3	2	10.7%	2	There is no change
Diabetes mellitus	HbA1C	12.2%	2	Adding an SGLT-2 inhibitor to the 2 antidiabetics, since target hba1c <8% was not achieved	yes	11.2%	The patient is receiving an SGLT-2 inhibitor and has no problems	3	2	10.7%	2	There is no change
Dyslipidemia	S-LDL	2,2 mmol/L	2	Switching rosuvastatin to a combination of rosuvastatin and ezetimibe, since the LDL target (<1.8 mmol/L) was not achieved	yes	/	The patient receives a combination of rosuvastatin and ezetimibe and has no problems	4	3	/	3	There is no change
Deprescribing	S-LDL	2,2 mmol/L	2	Replacing rosuvastatin with a combination of rosuvastatin and ezetimibe	yes	/	The drug is discontinued	4	3	/	3	There is no change
Deprescribing	VAS	/	2	Discontinuation of paracetamol since the patient was already receiving metamizole	no	/	The patient is still receiving paracetamol as needed	2	3	/	2	There is no change
Depression	PHQ-9	12	2	Initiation of sertraline (Asentra)	yes	7	The patient is receiving sertraline	1	1	5	1	Sertraline is titrated
Dyslipidemia	S-LDL	2,5 mmol/L	2	Initiation of rosuvastatin	yes	2,2 mmol/l	The patient is receiving rosuvastatin	3	2	2,1 mmol/L	2	LDL values decreased, target values not reached
Deprescribing	Priscus	/	2	Discontinuation of quetiapine as it is on the PRISCUS list and unsuitable for the elderly	yes	/	The patient is no longer receiving quetiapine and is feeling better	1	1	/	1	The patient reports no problems
Deprescribing	S-LDL	2,5 mmol/l	2	Discontinuation of simvastatin and replacement with rosuvastatin	yes	2,2 mmol/l	The patient is no longer receiving simvastatin	3	2	2,1 mmol/L	2	LDL values decreased
Deprescribing	Priscus	/	2	Rreduction of pantoprazole dose	yes	/	The patient reports no problems when taking 20 mg of pantoprazole	1	1	/	1	The patient does not report any problems
Deprescribing	Priscus	/	1	Discontinuation of naproxen as long-term NSAID use is not recommended	yes	/	The patient does not report any problems	1	1	/	1	The patient does not report any problems
Deprescribing	Priscus	/	1	Discontinuation of tramadol/paracetamol	yes	/	The patient does not report any problems	1	1	/	1	The patient does not report any problems
Deprescribing	Priscus	/	2	Dose increase	yes	/	The patient does not report any problems	1	1	130/83 mmHg	1	The patient does not report any problems
Deprescribing	Priscus	/	2	Discontinuation of bromazepam as it causes dependence	yes	/	The patient does not report any problems	1	1	/	1	The patient does not report any problems
Deprescribing	Priscus	/	2	Discontinuation of alprazolam as it is on the PRISCUS list	yes	/	The patient does not report any problems	1	1	/	1	The patient does not report any problems
Depression	PHQ-9	11	2	Titration of pregabalin and venlafaxine	yes	4	Pregabalin and venlafaxine are titrated, the patient is in remission from depression	1	1	4	1	There is no change
Depression	PHQ-9	11	2	Titration of mirtazapine to 45 mg once daily	yes	4	Mirtazapine is titrated, the patient is in remission from depression	1	1	4	1	There is no change
Depression	PHQ-9	20	2	Initiation of venlafaxine 75 mg	yes	6	Venlafaxine is titrated	1	1	3	1	There is no change
Deprescribing	Priscus	/	2	Discontinuation of tramadol/paracetamol	yes	/	The patient reports no problems	1	1	/	1	There is no change
Depression	PHQ-9	15	2	Initiation of mirtazapine 30 mg once daily in the evening	yes	4	The patient receives mirtazapine and is in remission	1	1	4	1	There is no change
Depression	PHQ-9	15	2	Initiation of pregabalin	yes	4	The patient is receiving pregabalin and is in remission from depression, the pain symptoms have also improved	1	1	4	1	There is no change
Deprescribing	Priscus	/	2	Discontinuation of bromazepam as it is on the PRISCUS list and unsuitable for the elderly	yes	/	The patient reports no problems	1	1	/	1	There is no change
Deprescribing	VAS	/	2	Reduction of tapentadol dose	yes	/	The patient reports no problems	1	1	/	1	The patient receives a lower dose and reports no problems
Arterial hypertension	Blood pressure	167/87 mmHg	2	Initiation of antihypertensive therapy	yes	148/87 mmHg	The patient reports no problems	1	2	130/87 mmHg	1	The patient does not report any problems
Neuropathic pain	Priscus	5	2	Discontinuation of tramadol/paracetamol	yes	1	There is no change	1	1	3	1	The patient reports no pain problems
Arterial hypertension	Blood pressure	167/87 mmHg	2	Discontinuation of sartan and switch to combination antihypertensives	yes	148/87 mmHg	There is no change	1	1	130/87 mmHg	1	The patient reports no problems
Diabetes mellitus	HbA1C	8.2%	2	Initiation of linagliptin 5 mg once daily	yes	7.4%	Blood sugar is regulated	1	1	8.9%	2	The patient reports no problems
Dyslipidemia	Triglycerides value	5,76 mmol/L	2	Initiation of atorvastatin 20 mg	yes	4,7 mmol/l	Triglyceride levels dropped	3	2	7,35 mmol/l	2	The patient was not taking any medication
Arterial hypertension	Blood pressure	145/80 mmHg	2	Increase of antihypertensive dose	yes	/	The patient receives a higher dose and has no problems	4	3	/	3	The patient has no major problems
Dyslipidemia	S-LDL	3,4 mmol/l	2	Initiation of combination rosuvastatin and ezetimibe to achieve LDL targets	yes	3,19 mmol/l	LDL values decreased	3	3	/	3	The patient has no major problems
Arterial hypertension	Blood pressure	145/80 mmHg	2	Initiation of antihypertensive therapy	yes	130/80 mmHg	Blood pressure values decreased	1	1	120/80 mmHg	1	The patient has no major problems
Dyslipidemia	S-LDL	3,4 mmol/l	2	Discontinuation of rosuvastatin and substitution for combination	yes	4,7 mmol/l	Triglyceride levels dropped	2	3	7,35 mmol/l	2	Rosuvastatin has been discontinued
Deprescribing	Blood pressure	145/80 mmHg	2	Discontinuation of perindopril and switching to a combined antihypertensive	yes	130/80 mmHg	Blood pressure values decreased	1	1	120/80 mmHg	1	The patient reports no problems
Diabetes mellitus	HbA1C	7.1%	2	Iniciation of linagliptin 5 mg 1x1	yes	7.1%	The values have not changed	1	2	6.1%	1	Glycated hemoglobin target values are achieved
Arterial hypertension	Blood pressure	140/80 mmHg	2	Discontinuation of losartan because the patient is already receiving perindopril, and the combination is not recommended	yes	130/80 mmHg	Values have decreased	1	1	130/80 mmHg	1	Blood pressure targets are reached
Neuropathic pain	VAS	9	2	Iniciation of duloxetine, which will help with both pain symptoms and mood	yes	6	The pain has decreased	1	1	4	1	The patient feels better
Diabetes mellitus	HbA1C	0.079	2	Instead of glclada 30 and 90 mg, we suggested glclada 60 mg 2x1, for ease of taking	yes	0.077	Glycated hemoglobin decreased	3	2	0.079	2	The patient does not report any problems, the target values of glycated hemoglobin have not yet been reached
Diabetes mellitus	HbA1C	0.079	2	Increasing the dose of metformin to 1000 mg	yes	0.077	Glycated hemoglobin decreased	3	2	0.079	2	The patient reports no problems
Dyslipidemia	S-LDL	3,9 mmol/L	2	Iniciation of the combination of rosuvastatin and ezetimibe with the aim of achieving LDL target values	yes	/	The patient reports no problems	3	2	2,2 mmol/L	2	The patient reports no problems
Dementia	MMSE	/	2	Increasing the dose of antidementia	yes	/	The patient reports no problems	1	1	/	1	The patient has no major memory problems
Deprescribing	Priscus	/	2	Discontinuation of risperidone as the patient did not report any sleep problems	no	/	The patient is still receiving risperidone	2	3	/	2	The patient is receiving risperidone and the discontinuation suggestion was not followed
Dyslipidemia	S-LDL	3,0 mmol/L	2	Initiation of an antilipemic combination	yes	2,2 mmol/L	The patient is receiving a combination of rosuvastatin and ezetimibe	1	1	1,2 mmol/l	1	LDL values are on target
Deprescribing	Priscus	/	2	Discontinuation of metamizole, as the patient did not report pain problems	yes	/	The patient has no problems	1	1	/	1	There is no change
Diabetes mellitus	HbA1C	0.099	2	Iniciation of semaglutide 3 mg 1x1	yes	0.082	Semaglutide is titrated	3	1	0.078	2	Glycated hemoglobin values decreased
Deprescribing	Priscus	/	2	Discontinuation of quetiapine as the patient says he does not notice an effect	yes	/	Quetiapine has been discontinued	1	1	/	1	The patient reports no problems
Dyslipidemia	S-LDL	2,0 mmol/L	2	Increased the dose of rosuvastatin	yes	2,0 mmol/L	The patient reports no problems	3	2	/	3	The patient reports no problems
Deprescribing	Blood pressure	145/80 mmHg	2	Increased the antihypertensive dose	yes	130/82 mmHg	The patient reports no problems	1	1	125/80 mmHg	1	The patient has target blood pressure values
Dyslipidemia	S-LDL	1,7 mmol/L	2	Atorvastatin was precribed as it has fewer side effects compared to rosuvastatin	yes	1,5 mmol/L	The patient reports no problems	1	1	1,4 mmol/l	1	LDL values decreased
Neuropathic pain	VAS	3	2	Discontinuation of metamizole, as the patient did not report pain problems	yes	3	The patient reports no problems	1	1	3	1	The patient reports no pain
Deprescribing	Priscus	The patient does not report any stomach problems	2	Discontinuation of esomeprazole 40 mg and replace it with pantoprazole 20 mg and to use it only as needed	yes	/	The patient reports no problems	1	1	/	1	The patient does not report stomach problems
Neuropathic pain	VAS	9	2	Duloxetine was prescribed, which improved both pain and mood symptoms in the patient	yes	6	Duloxetine is titrated	1	1	3	1	The patient feels better
Neuropathic pain	VAS	9	2	Tizadnidine dose increasing was suggested, as the patient was only receiving a subtherapeutic dose	yes	6	The patient reports no problems	1	1	3	1	The patient feels better
Deprescribing	Priscus	/	2	Discontinuation of haloperidol and replacement with quetiapine were suggested	yes	/	The patient reports no problems	1	1	/	1	The patient reports no problems
Deprescribing	Priscus	/	2	Discontinuation of sertraline and replacement with duloxetine were suggested	yes	/	The patient reports no problems	1	1	/	1	The patient feels better
Dementia	MMSE	Not possible	3	Iniciation of rivastigmine 4.6 mg/24 h	yes	/	Rivastigmine is titrated	1	3	/	3	There is no change
Deprescribing	Priscus	/	2	Discontinuation of lorazepam, as the patient was already receiving quetiapine	yes	/	Lorazepam is discontinued	1	1	/	1	The patient does not report any problems
Dementia	MMSE	Not possible	2	Donepezil was switched to rivastigmine (Dementia in Parkinson's disease)	yes	/	Donepezil has been discontinued	1	1	/	1	The patient does not report any problems
Dementia	Dementia	/	2	Initiation of risperidone because the patient was restless	yes	/	Risperidone is used only as needed for restlessness	1	1	/	1	The patient does not report any problems
Deprescribing	Priscus	/	2	Discontinuation of haloperidol, as it is on the PRISCUS list	yes	/	Haloperidol has been discontinued	1	1	/	1	The patient reports no problems
Deprescribing	Priscus	/	2	Discontinuation of quetiapine as the patient is already receiving risperidone if necessary	yes	/	Quetiapine has been discontinued	1	1	/	1	The patient does not report any problems
Depression	PHQ-9	8	2	Initiation of venlafaxine 37.5 mg	yes	5	Venlafaxine is titrated	1	1	4	1	There is no change
Deprescribing	Priscus	/	2	Discontinuation of tramadol/paracetamol	yes	/	The patient does not report any problems	1	1	/	1	There is no change
Neuropathic pain	VAS	10	2	Initiation of pregabalin 25 mg 2x1 and titration were prescribed	yes	7	The patient feels better	3	1	6	2	The patient feels better, but no full remission
Gout	S-urate	548 mcmol/L	2	Dose increasing of allopurinol according to the urate values	yes	329 mcmol/l	The patient reports no problems	1	1	331 mcmol/L	1	Urate values decreased
Deprescribing	Priscus	/	2	Reduction the dose of zolpidem	yes	/	The patient reports no sleep problems	1	1	/	1	The patient reports no problems
Dementia	MMSE	10	2	Iniciation of memantine 10 mg	yes	15	Memantine is titrated	1	1	19	1	There is no change
Depression	PHQ-9	15	2	Increasing the dose of venlafaxine to 75 mg 1x1 and then continuing according to the scheme	yes	/	Venlafaxine is titrated	1	1	4	1	The patient feels better
Deprescribing	Priscus	/	2	Discontinuation of risperidone, as it is on the priscus list	yes	/	Risperidone is discontinued	1	1	/	1	The patient reports no problems
Deprescribing	Priscus	/	2	Discontinuation of bromazepam as it is addictive	yes	/	Bromazepam has been discontinued	1	1	/	1	The patient reports no problems
Diabetes mellitus	HbA1C	0.099	2	Initiation of linagliptin	yes	/	Linagliptin is initiated	1	1	0.068	1	The patient reaches the target hba1c values
Deprescribing	Priscus	/	2	Dose reduction of torasemide to 5 mg	yes	/	Torasemide is reduced	1	1	/	1	The patient reports no problems
Neuropathic pain	VAS	8	2	Increasing the dose of pregabalin	yes	6	Decrease in pain intensity by 2 points. Additional pregabalin dose reduction.	3	2	5	2	Improvement of the condition, farntoma pain starts are less frequen
Renal and hepatic insufficiency	SmPC	Two medications are not in accordance with SmPC recommendations in case of hepatic impairment	2	Dose reduction of metamizole and further discontinuation in case of ineffectiveness, replacement of pantoprazole 40 mf for esomeprazole 40 mg	yes	No medicines in the therapy that deviate from the recommendations in the SmPC.	Complete discontinuation of metamizole, further reduction of esomeprazole dose to 20 mg	1	1	There are no medicines in the therapy that deviate from the recommendations in the SmPC	1	There is no change
Deprescribing	SmPC	/	2	Discontinuation of calcium carbonate 1g, gradual reduction and discontinuation of PPI dose	yes	There are no medicines in the therapy without an indication according to the SmPC	In the absence of problems, additional reduction of the dose of esomeprazole to 20 mg. Discontinuation of metamizole, the drug has no effect	1	1	/	1	Proposed permanent discontinuation of esomeprazole
Diabetes mellitus	HbA1C	0.106	2	Replacement of the sitagliptin/metformin combination for the empagliflozin 5mg/metformin 1000mg combination	yes	0.083	The patient is receiving the suggested dose of empagliflozin 5 mg/metformin 1000 mg, while titrating the dose of gliclazide to 90 mg, changing the antipsychotic depending on the patient's condition is not possible for the time being, while he is almost reaching the target value defined as between 7.5 - 8%	1	1	0.079	1	There is no change
Depression	PHQ-9	9	2	Mainly due to the decrease in the effectiveness of agomelatine on insomnia, the replacement for trazodone according to the proposed scheme	yes	No data, the patient believes that we should still wait for the outcome evaluation.	Continuation of therapy with trazodone at a dose of 150 mg	3	2	8	2	The patient agreed on the initiation of prior therapy with AD -agomelatine. She does not decide on mirtazapine because she is worried about the increase in TM.
Dyslipidemia	S-LDL	4,57 mmol/L	2	Addition of ezetimibe (it is not possible to increase the dose of rosuvastatin with KLB above 20 mg)	yes	No data, control lipid panel was not possible.	There are no tolerability problems with the stepped-up antilipemic therapy, for now I will prescribe the same therapy again.	4	2	No data	2	The patient is still receiving the therapy prescribed by the pharmacist, and we are still waiting for the control lipidogram.
Renal and hepatic insufficiency	SmPC	1 deviation – inappropriate dose of trimetazidine	2	Suggesting dose reduction, check other doses, prescription of trimetazidine in a dose of 1x1	yes	No further deviations in prescriptions in accordance with recommendations for impaired liver function	He continues to receive the same (reduced dose) with no worsening of AP symptoms	1	1	There are no discrepancies in the prescribed medicines according to the SmPC	1	The patient is still receiving the proposed therapy.
Arterial hypertension	Blood pressure	163/102 mmHg	2	Telmisartan dose increase to 80 mg, reinitiation of indapamide 1.5 mg (further combinations)	yes	146/92 mmHg (average value in self-measurements)	BP regulation improves, but does not yet reach the target value with regular use of stepped-up telmisartan 80 mg and indapamide 1.5 mg.	3	2	Systolic BP after 6 months between 145/90 mmHg	2	The patient is still receiving the proposed therapy, the target value has not yet been reached, the patient is poorly cooperative
Dyslipidemia	S-LDL	5,33 mmol/L	2	Initiation of a statin. Due to the patient's scepticism about rosuvastatin in the initial dose of 10 mg, control hepatogram (slight deviation in the baseline), further titration after 2 months.	yes	Unknown, the patient discontinued statin therapy after 1 month, did not tolerate it, refuses to take it	The patient does not want to take a statin for the time being, despite additional education.	2	2	Does not reach the target value due to poor adherence	2	In the fall, after the patient's return from abroad, another attempt to initiate another statin is planned
Diabetes mellitus	HbA1C	0.079	2	Due to the intolerance of the GLP agonist and the increase in the dose of SGLT II, I recommend sitagliptin with a neutral effect on the acquisition of TM	yes	0.076	Assessment of improvement after 2 months, for the time being continuation of the same initiatedd therapy for another 3 months. Prescription of sitagliptin 100 mg	3	2	0.071	2	Due to the patient's young age, the target HbA1c value is below 7. It is very close, but not yet reached.
Dyslipidemia	S-LDL	2,42 mmol/l (bigger problem-elevated triglycerides)	2	Changing the therapy of Cholib 145mg/20mg for the stepped-up therapy of rosuvastatin 20mg + fenofibrate 250mg with a control hepatogram (normal)	yes	s-LDL 2.37 mmol/L, decrease in triglycerides from the initial 6.53 to 4.1 mmol/L	Monitoring	3	2	s-LDL 2.02 mmol/L, at the 6-month visit triglycerides worsened again (patient adherence to treatment?)	2	Instruction regarding non-pharmacological measures, then continuation with the proposed therapy if there is a partially successful response.
Diabetes mellitus	HbA1C	0.076	2	Metformin dose increase from 850 mg to 2 x 1000 mg. Sitagliptin increased to 100 mg	yes	0.068	Continuation of therapy with sitagliptin 100 mg, dapagliflozin 5 mg/metformin 1000 mg.	3	1	0.071	2	I talk to the patient, relaxed the non-pharmacological measures, for the time being the same therapy, planned exchange of DPP-4 for GLP.
Gout	S-urate	610 mcmol/L	2	Initiation of allopurinol 100 mg, exchange of telmisartan for losartan, reduction of the dose of hydrochlorothiazide	yes	457 mcmol/L	Dose escalation of allopurinol to 200 mg.	1	2	285 mcmol/L	1	After switching from allopurinol to febuxostat, a significant drop in s-urate was tolerated without problems.
Dyslipidemia	S-LDL	4,13 mmol/L	2	Initiation of rosuvastatin 10 mg/ezetimibe 10 mg (previous intolerance of rosuvastatin 40 mg)	yes	1,73 mmol/L	Dose adjusetment to Sorvitimb 20 mg/10 mg	3	2	1,73 mmol/L	2	The third control measurement did not occur, there is a high possibility that the patient will reach the target value after increasing rosuvastatin to 20 mg
Neuropathic pain	VAS	VAS 6 - not achieved	2	If pregabalin is not tolerated, I advise the initiation of duloxetine 60 mg	no	VAS 5, remission not achieved	At the follow-up examination, the patient does not want to start duloxetine again, despite persistent neuropathic pain.	3	2	VAS 5/10	2	The patient is not receiving the suggested duloxetine, but is receiving the suggested high doses of vitamin B
Dyslipidemia	S-LDL	4,06 mmol/L	2	Due to the history of not tolerating rosuvastatin even in a 10 mg dose, I advise initiation of of low-potency pravastatin 20 mg	no	4.06 mmol/L (control not meaningful, as the patient is not taking the proposed medication).	I also suggest the initiation of ezetimibe, which the patient does not want again.	2	2	4,03 mmol/L	2	The patient does not want the initiation of therapy
Dyslipidemia	S-LDL	3,55 mmol/L	2	Initiation of rosuvastatin 20 mg, dosage correction of drugs for SB	yes	2,6 mmol/L	Proposal to escalate atorvastatin to 40 mg	3	2	2,12 mmol/L	2	Prescription rosuvastatin 40 mg
Renal and hepatic insufficiency	SmPc	3 medications	2	Reduction of metformin dose to 500 mg, reduction of moxonidine dose to 2 x 0.2 mg, replacement of hydrochlorothiazide for torasemide	yes	1 medicine (moxonidine still taken in an excessive dose)	Re-note regarding moxonidine dose reduction to 2 x 0.2 mg. In addition, there is also a slight worsening of LF (clcr 33 ml/min), at the same time a slight 2.5 x elevated CK, I also advise replacing rosuvastatin with atorvastatin 20 mg	1	1	0 medicines	1	In the current therapy, there are no doses of drugs that would be exceeded
Diabetes mellitus	HbA1C	0.075	2	Initiation of semaglutide 3 mg (escalating to 7 mg).	yes	0.073	Prescription semaglutide 14 mg.	3	2	0.074	2	The patient responded to non-pharmacological measures. Advised - takes prescribed medicines regularly
Dyslipidemia	S-LDL	5,02 mmol/L	2	Initiation of rosuvastatin 20 mg	yes	2,26 mmol/L	Initiation of the combination of rosuvastatin 20 mg/ezetimibe 10 mg	3	2	2,18 mmol/L	2	He does not tolerate the combination with ezetimibe, the initiation of rosuvastatin 30 mg
Arterial hypertension	Blood pressure	168/85 mHg	2	Initiation of telmisartan 40 mg/amlodipine 5 mg	yes	150/80 mmHg	Medicines are poorly tolerated (constipation, headache). Changing therapy first to candesartan 16 mg/hydrochlorothiazide 12.5 mg and then to candesartan 16 mg/amlodipine 5 mg.	2	2	145/80 mmHg	2	At the patient's request, I did not increase the doses of the prescribed therapy, but despite the suspicion of a connection with the cough, perindopril 4 mg/amlodipine was reinitiated, after which she had BP in the target range. Rosuvastatin 10 mg is added to the combination (postponed planned initiation of statin in the event of derailed lipidogram).
Arterial hypertension	Blood pressure	160/76 mmHg	2	Initiation of lacidipine 4 mg (replacement for nifedipine, which he does not tolerate), increase of the dose of telmisartan to 80 mg	yes	159/76 mmHg	Since he also cannot tolerate lacidipine (skin problem), I advise the initiation of moxonidine 0.2 mg. Exhausted options for drug selection	1	1	140- 150 mmHg	1	The patient in AH therapy at the end receives telmisartan 80 mg, indapamide 1.5 mg (I recommend combining them in a combination - 1 tablet) and moxonidine 0.2 mg in the evening. Meanwhile, BP is in the target area. Moxonidine is not detected by the emergency department.
Deprescribing	Priscus	/	2	Discontinuation of escitalopram due to probable nausea, discontinuation of simvastatin due to a less tangible indication and age (not according to smpc), discontinuation of antihypertensive therapy due to hypotension	yes	In the therapy, there are still less favorable drugs from the Beers list, but the burden of other drugs has been reduced	Valsartan/amlodipine combination discontinued, less hypotension. Escitalopram was discontinued, less nausea, according to the psychiatrist, the depression did not deepen	2	2	Same number on Priscus.	2	The patient is receiving a smaller number of drugs (7) than the initial 10. Potential side effects have disappeared
Deprescribing	SmPC	/	2	Discontinuation of Isosorbide mononitrate 40 mg due to duplication of therapy, Discontinuation of Milgamma 100 mg/100 mg due to too long duration of treatment, discontinuation of doxazosin	yes	1 There is 1 medicine in the therapy that has been prescribed outside the SmPC recommendations.	Increased s - potassium 5.7 mmol/L in the laboratory (previously advised monitoring with CKD). I advise discontinuation of spironolactone 25 mg (hyperkalemia)	1	1	/	1	Control s-potassium 4.7 mmol/L, the drug spironolactone 25 mg was discontinued (the doctor did not find SP decompensation during the examination)
Deprescribing	Priscus	/	2	Discontinuation of doxazosin also at the expense of the occurrence of sympromatic hypotension after changing AP medications	yes	0 – There are no longer any medicines from the Priscus/Beers list in the therapy	BP values are normalized (less hypotension), the same preserved termination further	1	1	/	1	The same goes on
Renal and hepatic insufficiency	SmPc	2 Two drugs (rosuvastatin/ezetimibe & trimetazidine) are not prescribed in accordance with SmPC recommendations in the presence of renal impairment (creatinine clearance 34 ml/min)	2	Reducing the dose of trimetazidine 35 mg per 1x1 tablet, replacing rosuvastatin/ezetimibe 40 mg/10 mg with 20 mg/10 mg	yes	No deviations. The deviating medicines are taken in appropriate doses according to the stage of CKD	The patient receives trimetazidine once a day (there is no worsening of AP symptoms), the dose of rosuvastatin is 20 mg, I recommend a control lipidogram	1	1	Receives appropriate doses, follow-up lipidogram significantly improved	1	There are no drug doses in the therapy that deviate from the recommendations in the SmPC
Dyslipidemia	S-LDL	4,96 mmol/L	2	I suggest the initiation of rosuvastatin (possibility of further combination with AH therapy). Since the patient is very afraid of side effects (basically a problem with leg pain), I offer the option of gradual titration with an initial dose of 5 mg	no	No data. Did not attend the scheduled follow-up with LDL testing (to assess the effect of non-pharmacological measures)	He still does not want and does not receive therapy, despite extensive education	2	2	No data, the patient does not respond to the follow-up laboratory test	2	He is not receiving the proposed therapy, probably not even the target value
Dyslipidemia	S-LDL	5,79 mmol/L	2	Initiation of rosuvastatin 40 mg	yes	2.47 mmol/L (achieves the target of more than 50% LDL reduction, does not achieve target LDL level)	For now, given the good response, I recommend the same therapy with 40 mg of rosuvastatin.	3	2	3,62 mmol/L	2	The already prescribed combination of rosuvastatin 40 mg/ezetimibe 10 mg.
Arterial hypertension	Blood pressure	110 mmHg/80 mmHg (feeling unwell, skips doses).	1	Reduction of amlodipine dose to 5 mg - prescription perindopril 8 mg/amlodipine 5 mg/indapamide 2.5 mg.	yes	134/91 mmHg	Rp prescription for the same therapy (already reduced dose of amlodipine to 5 mg).	1	1	125/80 mmHg (average in self-measurements).	1	He receives perindopril 8 mg/amlodipine 5 mg/indapamide 2.5 mg regularly, no more missing doses.
Gout	S-urat	582 mcmol/L	2	Initiation of colchicine due to prolonged acute onset, initiation of allopurinol 100 mg in the calm phase (with simultaneous prophylactic treatment), adjustment of AH therapy by initiation of losartan, discontinuation of dual therapy with diuretics	yes	394 mcmol/L	A nice drop in s-urate, for the time being continuation of therapy with allopurinol 100 mg, control of s-urate in 3 months, colchicine already discontinued	3	2	The follow-up check of serum urate was postponed, as the patient had not been taking allopurinol for the past 14 days (forgot)	2	Control s-urate planned for September, probable prescription of allopurinol 200 mg
Arterial hypertension	Blood pressure	144/87 mmHg	2	Just increased therapy for AH by doctor with initiation of doxazosin. We recommend regular use of medication and a monthly check-up	yes	130/80 mmHg	AH therapy is already sufficient, he tolerates the drugs without any problems, I do not propose additional dose adjustments, only simplification by initiating a combination with a statin.	1	1	130/80 mmHg	1	In therapy, he receives 8 mg of perindopril, 1.25 mg of indapamide, 5 mg of amlodipine (after 10 mg of edema), and 4 mg of doxazosin daily.
Dyslipidemia	S-LDL	4,55 mmol/L	2	The general practitioner has just initiated rosuvastatin 20 mg. The pharmacist monitors the patient's tolerance, response and advises the patient. Dose increase required	yes	1,66 mmol/L	The patient reaches the target value of s-LDL. Simplification by initiating the combination of rosuvastatin 20 mg/perindopril 4 mg/indapamide 1.25 mg.	1	1	1,66 mmol/L	1	The patient reports no problems
Arterial hypertension	Blood pressure	115/78 mmHg (24-hour measurement: daytime 112 mmHg), in RA: 95/70 mmHg	1	Symptomatic hypotension present in the patient (at the expense of the initiation of additional therapy for detected SP). It is necessary to reduce the intensity by stopping antihypertensive drugs that do not affect the course of SP. Proposed discontinuation of doxazosin, change in dosage regimen of other drugs	yes	120/80 mmHg	The patient discontinued doxazosin, BP values normalized, there is no more malaise, dizziness	1	1	120 /80 mmHg	1	When the therapy for AH is reduced, the patient's well-being is frightened
Dyslipidemia	S-LDL	2,72 mmol/L	2	Intention to initite a statin (proposal in FTP). At the patient's request, we postpone the next check-up so that AH therapy can first be arranged.	yes	3,82 mmol/L	Deterioration in deviation from - LDL	2	2	No data yet. Statin titration is still ongoing (already receiving a 20 mg dose). Follow-up lipid panel scheduled	2	Prescribed graduated dose of rosuvastatin 20 mg. The patient is taking a statin.
Dyslipidemia	S-LDL	6,06 mmol/L	2	Prescription Rosuvastatin 40 mg/ezetimibe 10 mg with preserved GF.	yes	1,34 mmol/L	He reaches the target value, he tolerates the drugs well. The same regulation continues. Control hepatogram (previously mild deviation, probably due to steatosis).	1	1	1,34 mmol/L	1	She is receiving the initiated medicine, I estimate that the improvement of the patient's cooperation contributed to the result.
Dyslipidemia	S-LDL	4,36 mmol/L	2	Initiation of rosuvastatin 20 mg	yes	1,49mmol/L	Re-prescription of the same dose, well tolerated, good response	3	1	1.76 mmol/L	2	The patient is still regularly receiving medication, advice on non-pharmacological measures
Diabetes mellitus	HbA1C	0.099	2	Metformin dose increase, replacement of pharmaceutical form	yes	0.08	Average improvement, the patient does not see a difference in the incidence of diarrhea when changing FO, the probable reason is oncology therapy	3	2	0.086	2	Additional increase of antidiabetic therapy with the initiation of sitagliptin 5mg/metformin 1000mg (the originally planned initiation of SGLTII, which we have not decided for the time being due to the risk of dehydration and active oncological disease)
Dyslipidemia	S-LDL	4,76 mmol/L	2	Initiation of statin therapy adjusted according to history of renal insufficiency and hepatopathy	yes	5,19 mmol/L	At the expense of poorer adherence, the patient complains about side effects, she did not take the medicine. Attempt to switch to pravastatin 20 mg.	2	2	Low likelihood of achieving the target value, the patient was referred to the lipid clinic, pravastatin 20 mg still prescribed	2	Referred to lipid clinic
Renal and hepatic insufficiency	SmPc	1 1 zdravilo odstopa od priporočila v SmPC.	2	With DM and CKD (hepatopathy), I recommend dosing valsartan 2 x 80 mg. Switching hydrochlorothiazide for torasemide	no	1 medicine is dosed inconsistently with the SmPC. The dose (valsartan dosing remains the same)	Considering the improvement of LF and the absence of clinical signs of SP after the initiation of SGLTII	3	2	1 medicine is not dosed according to SmPC recommendations in renal and hepatic insufficiency (concurrent heart failure)	2	Monitoring
Dyslipidemia	S-LDL	2.1 mmol/L	2	Switching atorvastatin to rosuvastatin 20 mg daily	yes	/	The patient is receiving rosuvastatin 20 mg and tolerates well	1	1	1.1 mmol/L	1	The patient is receiving rosuvastatin the same as before
Diabetes mellitus	HbA1C	7.1%	2	Switching gliclazide for semaglutide (3 mg + titration)	yes	6.6%	Patient receives semaglutide 14 mg and feels slightly sick.	1	1	6.8%	1	The patient receives semaglutide 7 mg the same forward
Arterial hypertension	Blood pressure	148/75	2	PRESCRIPTION PERINDOPRIL/AMLODIPINE 8/10 MG and TORASEMIDE 5 MG (I still had it at home)	yes	137/60	Prescription perindopril/amlodipine 8/10 mg, torasemide 5 mg was discontinued by the nephrologist	1	1	140/63	1	At the 3rd visit, I suggest reducing the dose of Amless to 4/10 mg due to hyperk
Renal and hepatic insufficiency	SmPc	1	2	Initiation of rosuvastatin/ezetimibe 20/10 mg combination instead of rosuvastatin 40 mg	yes	0	The patient tolerates the prescribed medicine well.	1	1	0	1	The patient continues to receive rosuvastatin 20/10 mg.
Arterial hypertension	Blood pressure	140/85	2	Initiation of spironolactone.	yes	123/71	The patient tolerates the prescribed medication well. It is more powerful.	1	1	113/72	1	At the last visit, I suggest reducing the dose of perindopril/amlodipine to 4/5 mg per day due to symptomatic hypotension. Spironolactone 25 mg same forward.
Diabetes mellitus	HbA1C	6.9%	1	2-initiation of empagliflozin, 5-decrease in insulin dose as agreed with the diabetologist	yes	6.9%	The patient tolerates the prescribed medication well. It is more powerful.	2	2	7.1%	2	At the last visit, I reduce the dose of perindopril/amlodipine to 4/5 mg per day due to symptomatic hypotension. Empagliflozin same forward.
Deprescribing	Number of medicines without indication	2	2	Discontinuation of pramipexole and reduction of ZPC dose to 20 mg.	yes	1	The lady is better at the moment. She tolerated the withdrawal of pramipexole well. Pantoprazole 20 mg remains in therapy.	3	3	1	2	The patient continues to receive the same therapy.
Deprescribing	Priscus	/	2	Discontinuation of amitriptyline, pramipexole, zolpidem	yes	2	The lady is better now. He no longer mentions taste disturbances, he still shakes from time to time (depending on his psychological well-being). He sleeps well, takes 100 mg of trazodone, does not need Sanval. He occasionally takes Zaldiar 37.5 mg/375 mg. Occasionally he still has cramps at night. After changing to taking donepezil in the morning instead of in the evening, she no longer has night…	1	3	/	1	The patient continues to receive the same therapy.
Deprescribing	Priscus	/	2	Discontinuation of amitriptyline, zolpidem	yes	1	The lady is better now. He no longer mentions taste disturbances, he still shakes from time to time (depending on his psychological well-being). He sleeps well, takes 100 mg of trazodone, does not need Sanval. He occasionally takes Zaldiar 37.5 mg/375 mg. Occasionally he still has cramps at night. After changing to taking donepezil in the morning instead of in the evening, she no longer has night…	1	3	/	1	The patient continues to receive the same therapy.
Renal and hepatic insufficiency	SmPc	3	2	Discontinuation of pantoprazole and initiation of esomeprazole, initiation of eplerenone, discontinuation of the combination drug perindopril/amlodipine and initiation of only perindopril, reduction of the dose of gliclazide to 30 mg	yes	0	He takes the initiated drugs regularly, CT is regulated, instead of eplerenone 25 mg he started taking spironolactone 50 mg (he still had the drug at home). Perindopril 2 mg was discontinued due to cough. I suggest initiation of amlodipine 2.5 mg and reduction the dose of esomeprazole to 20 mg daily.	1	3	0	1	The doctor increased the dose of gliclazide to 60 mg because the glycemia worsened
Renal and hepatic insufficiency	SmPc	1	2	Discontinuation of coaprovel 300/25 mg daily and initiation of Aprovel 150 mg daily	yes	0	He takes Aprovel 150 mg regularly, he has no problems, there are no problems with hyperkalemia either	1	1	0	1	Irbesartan replaced due to shortage for valsartan.
Arterial hypertension	Blood pressure	130/70 mmHg	1	Initiation of another pharmaceutical form of doxazosin XL and an increase in the dose to 8 mg daily	yes	130/65 mmHg	Kamiren XL 8 mg was discontinued soon after initiation due to hypotension.	1	1	126/78 mmHg	1	Doxazosin XL has been discontinued. BP is regulated
Dyslipidemia	S-LDL	3.4 mmol/L	2	Initiation of atorvastatin 20 mg	yes	1.6 mmol/L	Atorvastatin 20 mg is well tolerated. Target LDL values achieved.	1	1	1.7 mmol/L	1	Atorvastatin 20 mg forward
Deprescribing	Number of medicines without indication	1	2	Discontinuation of amiodarone	yes	0	Discontinuation of amiodarone is well tolerated. He has no problem	1	1	0	1	The patient has no problems after discontinuation of amiodarone.
Dyslipidemia	S-LDL	1.3 mmol/L	1	Dose reduction of rosuvastatin due to clinically significant reaction with leflunomide, discontinuation of rosuvastatin 20 mg, initiation of rosuvastatin/ezetimibe 10/10 mg	yes	1.2 mmol/L	Rosuvastatin/ezetimibe is well tolerated. LDL in target.	1	1	1.2 mmol/L	1	The patient is still receiving rosuvastatin/ezetimibe
Depression	PHQ-9	5	1	Initiation of trazodone 50-100 mg in the evening	yes	4	He does not want to take trazodone. She uses valerian for insomnia and it helps her.	1	1	4	1	The patient receives valerian drops, sleeps better and is less tired and nervous
Deprescribing	Number of medicines without indication	/	2	Discontinuation of pantopazole and acetylsalicylic acid	no	1	The doctor did not agree to stop ASA 100 mg. Pantoprazole is discontinued - no problems.	2	2	/	2	The patient does not take pantoprazole and has no problems. He takes aspirin occasionally because he doesn't want it regularly.
Gout	S-urat	510 mcmol/L	2	Discontinuation of allopurinol, initiationof febuxostat	yes	328 mcmol/L	The patient is receiving febuxostat. Had the onset of cellulitis.	1	1	161 mcmol/L	1	Febuxostat 80 mg forward
Dyslipidemia	S-LDL	4.3 mmol/L	2	Discontinuation of atorvastatin, initiation of rosuvastatin	yes	2.7 mmol/L	The patient is receiving rosuvastatin. He doesn't mention any problems.	3	2	3.9 mmol/L	2	The lady was not adherent, rosuvastatin on
Arterial hypertension	Blood pressure	169/85 mmHg	2	Discontinuation of perindopril, initiation of perindopril/indapamide and initiation of doxazosin	yes	134/67 mmHg	Discontinued doxazosin and reduced dose of perindopril/indapamide	1	1	141/71 mmHg	1	The patient continues to receive perindopril/indapamide
Arterial hypertension	Blood pressure	136/72 mmHg	2	Initiation of spironolactone 25 mg	yes	136/79 mmHg	The lady is receiving the medicine and is feeling well	1	1	105/56 mmHg	1	I suggest lowering the dose of perindopril to 4 mg and depending on potassium spironolactone 25 mg every other day
Depression	PHQ-9	9	2	Initiation of escitalopram	yes	3	The lady takes the medicine, achieved remission	1	1	3	1	Remission achieved, continue taking escitalopram
Depression	PHQ-9	7	2	Initiation of escitalopram	yes	4	The gentleman is taking medicine, achieved remission	1	1	3	1	Remission achieved, escitalopram should continue to be taken regularly
Renal and hepatic insufficiency	SmPc	1	1	Discontinuation of perindopril/amlodipine/indapamide, initiation of perindopril/amlodipine	yes	0	The patient continues to receive Amlessa, increased BP 150/90, so I initiate doxazosin instead of tamsulosin	1	1	0	1	Perindopril/amlodipine 8/10 mg onwards
Arterial hypertension	Blood pressure	138/102 mmHg	2	Increasing the dose of doxazosin to 8 mg	yes	125/75 mmHg	The medicine is taken and tolerated	1	2	130/85 mmHg	1	Doxazosin XL 4 mg further
Depression	PHQ-9	14	2	Increasing the dose of duloxetine	no	7	Taking duloxetine 60 mg	3	2	7	2	Duloxetine 60 mg forward
Dyslipidemia	S-LDL	3.6 mmol/L	2	Initiation of rosuvastatin 20 mg	yes	3.3 mmol/L	The patient does not want to take a statin because she has pain all over her body	2	2	/	3	He doesn't want to take a statin.
Renal and hepatic insufficiency	SmPc	3.3	3	Continuation of dapagliflozin	yes	2.4	Continuation of dapagliflozin	4	1	/	3	Dapagliflozin continues to be taken.
Asthma	ATC	24	1	Discontinuation of carvedilol, initiation of bisoprolol	yes	22	Bisoprolol forward, citing minor breathing problems	1	1	25	1	Bisoprolol was substituted for nebivolol between the second and third visits
Arterial hypertension	Blood pressure	158/99 mmHg	2	Discontinuation of perindopril, -initiation of amlodipine and increase in the dose of perindopril	yes	133/83 mmHg	Amlodipine/bisoprolol 8/5 mg onwards	1	1	135/83 mmHg	1	Perindopril/amlodipine 8/5 mg onwards
Depression	PHQ-9	8	2	Increasing the dose of venlafaxine	yes	2	Venlafaxine 75mg on, feeling better	1	1	2	1	Venlafaxine 75 mg forward
Arterial hypertension	Blood pressure	160/80 mmHg	2	Discontinuation of ramipril 5 mg and initiation of perindopril/indapamide 8/2.5 mg	yes	136/84 mmHg	Perindopril/indapamide 8/2.5 mg onwards, BP is regulated	1	1	128/81 mmHg	1	Perindopril/indapamide 8/2.5 mg onwards
Dyslipidemia	S-LDL	3.6 mmol/L	2	Initiation of rosuvastatin 20 mg	no	/	/	4	3	/	3	/
Neuropathic pain	VAS	6	2	Initiation of pregabalin	yes	2	Feels better, less pain, takes 2x75 mg, does not want to increase the dose	1	1	5	2	The patient continues to receive pregabalin
Diabetes mellitus	HbA1C	0.087	2	Metformin dose increase, empagliflozin initiation	yes	0.086	Continues to take metformin 1000 mg SR, does not take empagliflozin	3	2	0.083	2	Metformin SR 1000 mg onwards
Dyslipidemia	S-LDL	4.5 mmol/L	2	Initiation of rosuvastatin/ezetimibe	no	3.7 mmol/L	She took atorvastatin 20 mg for a short time, then stopped it, and was prescribed ezetimibe	2	2	3.8 mmol/L	2	Ezetimibe on
Arterial hypertension	Blood pressure	186/85 mmHg	2	Initiation of spironolactone 25 mg	yes	126/80 mmHg	Receiving spironolactone, normotensive, feeling well	1	1	141/81 mmHg	1	Spironolactone 25 mg onwards
Deprescribing	Number of duplicate medications	/	2	1-discontinuation of solifenacin/tamsulosin 2-initiation of solifenacin	yes	/	Receiving solifenacin, feeling well	1	1	/	1	Only solifenacin on
Deprescribing	Number of medicines without indication	/	2	Discontinuation of citalopram	yes	/	He feels good	1	1	/	1	He is no longer on citalopram, he is feeling well
Dyslipidemia	Triglycerides value	3 mmol/L	2	Initiation of omega-3 fatty acids	yes	1.7 mmol/L	He takes omega-3 nmk and feels good	1	1	2.1 mmol/L	1	Same forward
Depression	PHQ-9	5	2	Increasing the dose of mirtazapine	yes	1	Mirtazapine 30mg on, feeling good	1	1	1	1	Same forward
Renal and hepatic insufficiency	SmPc	1	2	Reducing the dose of trimetazidine to 1x35 mg	yes	0	Trimetazidine 1x35 mg	1	3	0	1	Same forward
Neuropathic pain	VAS	8	2	Initiation of pregabalin, titration	yes	5	Pregabalin 2x75 mg onwards, less pain	1	2	1	1	Same forward
Dyslipidemia	S-LDL	4.7 mmol/L	1	Initiation of rosuvastatin	yes	1.6 mmol/L	Rosuvastatin 20mg onwards, no problem	1	1	2 mmol/L	1	Same forward
Arterial hypertension	Blood pressure	133/76 mmHg	1	Initiation of perindopril at the 2nd visit	yes	/	Perindopril initiated	1	3	120/80 mmHg	1	Discontinuation of perindopril due to low BP
Diabetes mellitus	HbA1C	7.15%	2	Initiation of metformin	yes	7.35%	Hba1c is still not on target, so I increase the dose of metformin and initiate semaglutide	1	2	6.57%	1	Same forward
Dyslipidemia	S-LDL	2.9 mmol/L	2	Increasing the dose of rosuvastatin	yes	2.3 mmol/L	LDL is not on target yet, so I add ezetimibe	1	2	0.8 mmol/L	1	Same forward
Arterial hypertension	Blood pressure	142/76 mmHg	1	Substitution of amlodipine for indapamide	yes	151/84 mmHg	BP is not yet well regulated, I prescribe doxazosin 4 mg tbl, which I later change to lacidipine (due to dizziness)	3	2	142/76 mmHg	2	Same forward
Depression	PHQ-9	8	2	Duloxetine 30 mg discontinuation, initiation of mirtazapine 15 mg in the evening	yes	7	Still insomnia, often took zolpidem 10mg with mirtazapine - ex mirtazapine - new: trazodone 50mg	3	1	6	2	After the initiation of trazodone, he falls asleep more quickly, he takes zolpidem very rarely, but it is not optimal because of the associated BPH
Dyslipidemia	S-LDL	1,7 mmol/L	2	Irregular intake of rosuvastatin/ezetimibe 40 mg/10 mg	yes	1,7 mmol/L	Pruritus after taking rosuvastatin and ezetimibe, will take rosuvastatin 40 mg	1	1	1,02 mmol/L	1	After optimization th achieved target LDL
Neuropathic pain	VAS	7	2	Discontinuation of pregabalin and initiation of oxcarbazepine	no	2	Still taking pregabalin	1	2	0	1	Improved after acupuncture, still taking pregabalin, doesn't want to change therapy
Deprescribing	Priscus	/	2	Reducing the dose of pantoprazole	no	/	Still taking pantoprazole 40 mg	1	2	/	1	The same burden with PIM for the elderly
Deprescribing	Priscus	2	2	Discontinuation of pregabalin and initiation of oxcarbazepine	no	2	Still taking pregabalin	2	2	2	2	The same burden with PIM for the elderly
Renal and hepatic insufficiency	SmPc	41 ml/min	2	Initiation of empagliflozin	yes	41 ml/min	Saving kidney function	1	1	37 ml/min	1	The patient is taking empagliflozin and reports no problems
Diabetes mellitus	HbA1C	0.071	2	Initiation of empagliflozin	yes	0.065	Takes empagliflozin and reports no problems	1	1	0.067	1	DM better regulated after therapy optimization
Arterial hypertension	Blood pressure	150/68 mmHg	2	Initiation of torasemide 5 mg, dose reduction of amlodipine from 10 mg to 5 mg due to SE	yes	132/69 mmHg	Takes perindopril 8 mg, amlodipine 5 mg and torasemide 5 mg, BP is regulated, does not state SE	1	1	140/65 mmHg	1	After optimization therapy BP better regulated, less edema
Asthma	ACT	22	1	Asthma controlled	yes	22	Asthma controlled	1	1	22	1	Asthma controlled, does not need Ventolin p.p.
Dyslipidemia	S-LDL	1,9 mmol/L	2	Regularly takes rosuvastatin 10 mg	yes	2,3 mmol/L	Increasing the dose of rosuvastatin to 20 mg/day	2	2	1,9 mmol/L	2	Recommended dose increase of rosuvastatin to 30 mg and addition of ezetimibe
Deprescribing	Priscus	/	2	Discontinuation of darifenacin	yes	/	She is no longer taking darifenacin	1	1	/	1	She reports no problems since she has been off darifenacin
Deprescribing	Priscus	/	2	Discontinuation of zolpidem, initiation of mirtazapine to reduce interactions between prescribed drugs	yes	3	Mirtazapine was not effective, he is taking zolpidem again	2	2	/	2	He sleeps well after zolpidem, he wants to continue taking it
Deprescribing	Priscus	/	2	Reducing the dose of pantoprazole	yes	4	Is taking a lower dose of pantoprazole	3	1	/	1	Less burden with PIM for the elderly
Dementia	MMSE	/	2	No MMSE	no	/	No MMSE	4	3	/	3	No MMSE
Renal and hepatic insufficiency	SmPc	36-34 ml/min	2	Rivaroxaban dose reduction	yes	30 ml/min	Still taking 20 mg, no response from anticoagulant amb.	2	2	30 ml/min	2	Excessive dose according to CKD
Gout	S-Urate	437 µmol/L	2	Initiation of allopurinol	yes	303 µmol/L	After the initiationn of allopurinol, the target value of urate was reached	1	1	340 µmol/L	1	After the initiationn of allopurinol reached the target value
Arterial hypertension	Blood pressure	167/79 mmHg	2	Initiation of valsartan due to high BP, SE acei	yes	145/63 mmHg	BP is better managed, valsartan is well tolerated	1	1	132/75 mmHg	1	Despite discontinuation of valsartan BP regulated
Dyslipidemia	S-LDL	2,4 mmol/L	2	Increasing the dose of rosuvastatin	yes	2,4mmol/L	KLB worsened, rosuvastatin dose adjusted, additional ezetimibe	1	1	1,0 mmol/L	1	After optimizing the therapy, the target LDL was achieved
Renal and hepatic insufficiency	SmPc	46-49 ml/min	2	Dose reduction of rosuvastatin, additional ezetimibe	yes	49-52 ml/min	Renal function stable	1	1	52 ml/min	1	Kidney function monitoring, condition stable
Arterial hypertension	Blood pressure	132/80 mmHg	2	Treatment monitoring	yes	130/85 mmHg	BPin the optimal range	1	1	132/78 mmHg	1	Optimized therapy
Dyslipidemia	S-LDL	0,7 mmol/L	2	Treatment monitoring	yes	0,7 mmol/L	Adjusted dose of rosuvastatin due to clin. Significant interactions	1	1	1,2 mmol/L	1	Optimized th due to interaction
Diabetes mellitus	HbA1C	0.079	2	Treatment monitoring	yes	0.078	Optimized SB therapy	3	2	0.074	2	Optimized therapy
Deprescribing	number of medicines without indication	/	2	Discontinuation of etoricoxib	yes	/	No longer taking etoricoxib	1	1	/	1	/
Neuropathic pain	VAS	10	2	Duloxetine prescription	yes	4	Take duloxetine, feel better, less pain, walks easier	3	2	7	2	Pain is present, does not want analgesics
Dyslipidemia	S-LDL	4,6 mmol/L	2	Non-pharmacological measures, control lipidogram, tolerated only by ezetimibe	yes	4,6 mmol/L	Will try rosuvastatin 20 mg/day + ezetimibe again	1	1	1,7 mmol/L	1	Well tolerated, does not indicate myalgias
Arterial hypertension	Blood pressure	154/105 mmHg	2	Taking candesartan regularly	yes	< 150/90 mmHg	Still taking candesartan as needed	2	2	< 150/90 mmHg	2	The patient often states that she feels bad after the medication and often stops taking it
Renal and hepatic insufficiency	SmPc	45-70 ml/min	2	Determining the UACR to define the level of KLB	no	62,3 ml/min	Kidney monitoring functions	3	1	67 ml/min	2	Optimized therapy
Dyslipidemia	S-LDL	3,0 mmol/L	2	Initiation of rosuvastatin	yes	3,0 mmol/L	Initiation of rosuvastatin	2	1	2,6 mmol/L	2	The patient abandons the drug, she will try taking it again
Dyslipidemia	S-LDL	2,1 mmol/L	2	Ezetimibe prescription	yes	2,1 mmol/L	A control lipidogram is not yet available	1	1	1,3 mmol/L	1	Optimized therapy
Dyslipidemia	S-LDL	3,6 mmol/L	2	Rosuvastatin prescription	yes	1,7 mmol/L	Increasing the dose of rosuvastatin to 30 mg/day	1	1	1,7 mmol/L	1	Optimized therapy
Dyslipidemia	S-LDL	2,0 mmol/L	2	Increasing the dose of atorvastatin	yes	2,0 mmol/L	Increasing the dose of atorvastatin	2	2	2 mmol/L	2	The patient did not increase the dose of atorvastatin as we agreed, he is now taking 20 mg/day
Arterial hypertension	Blood pressure	150/90 mmHg	2	Reducing the dose of telmisartan, regularly taking lacidipine	yes	145/85 mmHg	Still taking telmisartan in combination 80 mg/12.5 mg zj, she did not want to change therapy	1	1	135/85 mmHg	1	Takes telmisartan and hydrochlorothiazide 40 mg/12.5 mg in the morning and telmisartan 40 mg in the evening, the patient is self-informed about the exact dosage
Dyslipidemia	S-LDL	2,2 mmol/L	2	Control lipidogram for dose evaluation, old lipidogram	yes	2,3 mmol/L	Still taking 10mg instead of 20mg	2	2	2,0 mmol/L	2	He is now taking a higher dose of rosuvastatin
Depression	PHQ-9	7	2	Increasing the dose of duloxetine	yes	5	She takes 30 mg 2x/day and tolerates it well (she did not tolerate 60 mg/day well in the past)	3	1	5	2	Optimized therapy
Deprescribing	Priscus	/	2	Reducing the dose of pantoprazole, preventive use with anticoagulants and analgesics	yes	dose reduction	Reducing the dose of pantoprazole	1	1	/	1	He is taking pantoprazole 20 mg and reports no problems
Diabetes mellitus	HbA1C	0.075	2	Treatment monitoring	yes	0.071	After optimization of the therapy better managed diabetes	1	1	0.071	1	Regulated diabetes
Dyslipidemia	S-LDL	1,29 mmol/L	2	Treatment monitoring	yes	1,5 mmol/L	Marginally achieved target LDL	1	1	1,5 mmol/L	1	Marginally achieved target LDL
Dyslipidemia	S-LDL	3,2 mmol/L	2	Control lipidogram	yes	2,1 mmol/L	Increasing the dose of atorvastatin	1	1	1,5 mmo/L	1	Marginally achieved target LDL
Neuropathic pain	VAS	4	1	Treatment monitoring	yes	2	Increasing the dose of pregabalin 150 mg 2x/day	1	1	2	1	After dose titration of pregabalin, reports less pain
Depression	PHQ-9	6	2	Replacing sertraline with duloxetine for chronic pain	yes	3	States improvement after replacing sertraline with duloxetine	1	1	2	1	After replacing AD, he reports less pain and better well-being, remission of depression
Deprescribing	Priscus	/	2	Reducing the dose of pantoprazole, preventive use with ASA, SNRI and analgesics	yes	pantoprazole dose reduction	Does not take regularly, will take as needed with analgesics	1	1	/	1	Pantoprazole is taken PRN with analgesics
Deprescribing	Priscus	/	2	Reducing the dose of pantoprazole, taking it preventively with an anticoagulant	yes	dose reduction	Takes a lower dose and reports no problems	1	1	/	1	Takes a lower dose and reports no problems
Renal and hepatic insufficiency	SmPc	<45 ml/min	2	Discontinuation of rivaroxaban and initiationn of apixaban due to CLB	yes	42-45 ml/min	A consultation was sent to the anticoagulation clinic	2	2	30-37 ml/min	2	The combination is not optimal, he is waiting for the opinion of the anticoagulant amb
Dyslipidemia	S-LDL	2,6 mmol/L	2	No lipidogram to evaluate th	no	no data	Takes the same dose of rosuvastatin, there is no control lipidogram	2	2	2,3 mmol/L	2	Optimized th due to CKD
Arterial hypertension	Blood pressure	150/80 mmHg	2	Treatment monitoring	yes	123/72 mmHg	Optimized therapy for AH and SP	1	1	110/70 mmHg	1	BP optimized
Depression	PHQ-9	19	2	Sertraline dose titration	yes	19	She did not try increasing the sertraline dose	3	2	19	2	The patient did not want to increase the dose and optimize th
Dyslipidemia	S-LDL	4,2 mmol/L	2	The patient does not want to take a statin despite an explanation of the purpose, goals and risks	/	4,2 mmol/L	The patient does not want to take a statin despite an explanation of the purpose, goals and risks	3	3	4,2 mmol/L	3	The patient does not want to take a statin
Asthma	ACT	22	2	Treatment monitoring	yes	20	Asthma controlled with prescribed therapy	1	1	20	1	Asthma controlled with prescribed therapy
Renal and hepatic insufficiency	SmPc	stable hepatic function	2	Treatment monitoring	yes	Stable hepatic function	No optimization of therapy is required	1	1	Stable hepatic function	1	No optimization of therapy is required
Neuropathic pain	VAS	3	2	Treatment monitoring	yes	3	Status unchanged, does not want new th, waiting for op. An intervention	1	1	0	1	According to op. The procedure does not indicate pain
Dyslipidemia	S-LDL	2,2 mmol/L	2	Switching pravastatin to ezetimibe due to NU	yes	3,7 mmol/L	She wanted neither ezetimibe as monotherapy nor comb. Rosuvastatin and ezetimibe, which was subsequently advised by IOZ	2	2	3,3 mmol/L	2	The patient did not want to start therapy for dyslipidemia
Dyslipidemia	S-LDL	4,1 mmol/L	2	Increasing the dose of pravastatin	yes	3,5 mmol/L	LDL target not yet reached, statin replacement	1	1	1,8 mmol/L	1	The target LDL is not yet reached, but there is a > 50% reduction in LDL, th is optimized
Arterial hypertension	Blood pressure	120/75 mmHg	2	Treatment monitoring	yes	130/70 mmHg	Has prescribed perindopril as needed, regularly monitors CT	1	1	130/80 mmHg	1	BP optimized
Dyslipidemia	S-LDL	4,5 mmol/L	2	Re-regular intake of rosuvastatin from January 6, 2025	yes	2,0 mmol/L	Due to NU, replacement of rosuvastatin for a lower dose and comb. With ezetimibe	1	1	1,2 mmol/L	1	After optimization th achieved target LDL
Deprescribing	Priscus	/	2	Treatment monitoring	yes	Pantoprazole not in regular therapy	Pantoprazole is not in regular therapy	1	1	/	1	Optimized
Arterial hypertension	Blood pressure	170/99 mmHg	2	Optimization of therapy, adjustment of doses	no	150/90 mmHg	Takes medicines at suboptimal times and in excessively high doses	2	2	155/85 mmHg	2	Not optimized
Neuropathic pain	VAS	8	2	Taking duloxetine and pregabalin regularly	yes	5	Takes pregabalin 75 mg 2x/day and duloxetine 60 mg/day	3	1	6	2	States sleepiness but less pain, easier functioning during the day
Renal and hepatic insufficiency	SmPc	45-60 ml/min	2	Control laboratory	yes	45-60 ml/min	Renal function stable	1	1	45-60 ml/min	1	Renal function is stable, no optimization of therapy is required
Deprescribing	Priscus	pantoprazol 40 mg	2	Reducing the dose of pantoprazole, preventive use	no	pantoprazole 40 mg	Still taking pantoprazole 40 mg	2	2	pantoprazole 40 mg	2	Not optimized
Arterial hypertension	Blood pressure	200/87 mmHg	2	Replacement of AH therapy	yes	150/75 mmHg	Blood pressure improved	1	1	135/70 mmHg	1	Optimized
Renal and hepatic insufficiency	SmPc	45-60 ml/min	2	SGLT2 replacement due to NU, monitoring treatment	yes	45-60 ml/min	Empagliflozine 10 mg was added	1	1	66 ml/min	1	After optimizing th improved renal function
Dyslipidemia	S-LDL	2,5 mmol/L	2	The patient does not want to take a statin despite an explanation of the purpose, goals and risks	yes	2,0 mmol/L	The patient does not want to take statin	3	2	2,0 mmol/L	2	Patient doesn't want to take statin
Diabetes mellitus	HbA1C	0.087	2	Treatment monitoring	yes	0.074	Better regulation of DM	3	2	0.08	2	Advised re-optimization th
Arterial hypertension	Blood pressure	165/80 mmHg	2	Increasing the dose of lacidipine	yes	145/70 mmHg	Still taking 4 mg lacidipine	1	1	140/68mmHg	1	After optimization th, BP better regulated
Dyslipidemia	S-LDL	1,7 mmol/L	2	Increasing the dose of rosuvastatin	yes	1,7 mmol/L	Despite the prescription, the patient did not take a higher dose of rosuvastatin	1	1	1,0 mmol/L	1	After optimization th achieved target LDL
Deprescribing	Priscus	/	2	Dose reduction of solifenacin, monitoring of treatment	yes	recommended dose of solifenacin	Taking 10 mg/day of solifenacin	1	1	/	1	After optimizing th smaller load
Deprescribing	Priscus	/	2	Withdrawal of pantoprazole, monitoring of treatment	yes	pantoprazole 20 mg daily	He takes 20 mg/day regularly, without ZPC he had stomach problems after a few days, now he is fine	1	1	/	1	After optimizing th smaller load
Renal and hepatic insufficiency	SmPc	60-90 ml/min	2	Treatment monitoring	yes	60-90 ml/min	Kidney monitoring functions	1	1	60-90 ml/min	1	Renal function is stable, no optimization of therapy is required
Dyslipidemia	S-LDL	1,72 mmol/L	2	Additionally ezetimibe	yes	no data	Is taking rosuvastatin/ezetimibe and does not report a problem	1	1	1,4 mmol/L	1	After optimization th achieved target LDL
Renal and hepatic insufficiency	SmPc	30-45 ml/min	2	Reduced dose of rosuvastatin	yes	30-45 ml/min	Renal function stable, th optimized	1	1	30-45 ml/min	1	Renal function stable, optimized therapy
Deprescribing	Priscus	/	2	Reducing the dose of pantoprazole, preventive use with oral glucocorticoids	yes	decreased dose of pantoprazole	Reduced dose of pantoprazole, no problems reported	1	1	/	1	After optimizing th smaller load
Deprescribing	Priscus	/	2	Long-term treatment in a subtherapeutic dose	yes	Same therapy, waiting for consultation with endocrinologist	Waiting for an endocrinologist examination	3	2	/	2	Suggested optimization of therapy, pending examination by an endocrinologist
Depression	PHQ-9	20	2	Discontinuation of escitalopram, initiation of mirtazapine	yes	9	Response to antidepressant, no hyponatremia	1	1	4	1	After optimization th depression in remission
Arterial hypertension	Blood pressure	120/75 mmHg	2	Discontinuation of indapamide, amlodipine dose increase	yes	140/90 mmHg	No hyponatremia, saving BP	1	1	140/90 mmHg	1	After th optimization, there is no hyponatremia
Gout	S-Urate	420 μmol/L	2	Increasing the dose of allopurinol	yes	356 μmol/L	After increasing the dose, the target value of urate was reached	1	1	332 μmol/L	1	After optimization th target urate value reached
Dyslipidemia	S-LDL	No data	2	Initiation of rosuvastatine	yes	1,2 mmol/L	After optimizing the therapy, the LDL target value was reached, due to hypertriglyceridemia, ezetimibe was additionally initiate	1	1	0,8 mmol/L	1	After optimizing the therapy, the LDL target value was reached, the triglyceride value was reduced

## Sheet: PRISCUS
ZMANJŠEVANJE ŠTEVILA ZDRAVIL						BEERS CRITERIA					Šifra pacienta	NEPRIMERNA ZDRAVILA ZA STAROSTNIKE
ZMANJŠEVANJE ŠTEVILA ZDRAVIL	predpisana zdravila na začetku (izpis iz ftp)	št. VSEH zdravil v predlagani terapiji	predpisana zdravila v predlagani terapiji (izpis)	št. VSEH zdravil na koncu	predpisana zdravila na koncu (izpis)	št. zdravil	zdravila na listi	Intervencija farmacevta	Upoštevanje zdravnika	št.zdravil po BEERS kriterijih(konec)	Šifra pacienta	NEPRIMERNA ZDRAVILA ZA STAROSTNIKE	zdravila na PRISCUS listi (začetek)	Intervencija farmacevta	Upoštevanje zdravnika	št.zdravil na PRISCUS listi (konec)	zdravila na PRISCUS listi (konec)
vpiši število		vpiši število		vpiši število				0 - brez intervencije, 1-ukinitev zdravila, 2-vpeljava novega zdravila, 3-zamenjava zdravila, 4-zmanjšanje odmerka, 5-povečanje odmerka, 6-Spremljanje zdravjenja	1-DA, 2-NE	vpiši število	vpiši številko	vpiši število		0 - brez intervencije, 1-ukinitev zdravila, 2-vpeljava novega zdravila, 3-zamenjava zdravila, 4-zmanjšanje odmerka, 5-povečanje odmerka, 6-Spremljanje zdravjenja	1-DA, 2-NE	vpiši število
14	1. FAXIPROL® 150 mg 2. LORAM® 2,5 mg 3. DONEPEZIL PLIVA® 10 mg 4. CONCOR® 2,5 mg 5. ORTANOL® 20 mg 6. EDEMID® 40 mg 7. ALOPURINOL® 100 mg 8. PRENESSA® 4 mg 9. SPIRIVA® 18 mcg 10. SYMBICORT® 11. PERLUNA® 10 mg 12. LOQUEN® 25 mg 13. WELLBUTRIN® 150 mg 14. VENTOLIN®	12	1. FAXIPROL® 225 mg 2. LORAM® 2,5 mg 3. DONEPEZIL PLIVA® 10 mg 4. CONCOR® 2,5 mg 5. ORTANOL® 20 mg 6. EDEMID® 40 mg 7. PRENESSA® 4 mg 8. SPIRIVA® 18 mcg 9. SYMBICORT® 10. PERLUNA® 10 mg 11. LOQUEN® 25 mg 12. WELLBUTRIN® 150 mg	9	1. Loquen 25 mg 1 tbl. zv. (III) 2. Faxiprol 75 mg 1 tbl. zj. (III) 3. Exelon obliž 4,6 mg na 24 ur (I) koristiti en mesec Po enem mesecu Exelon obliž 9,5 mg na 24 ur (III) 4. Sanval 10 mg po potrebi zv. (I) 5. Edemid 500 mg forte 1/2 tbl. zj. 6. Symbicort 2 x 1 vpih 7. Concor 2,5 mg zj. 8. Spiiva 2 vpiha zj. 9. Ampril 2,5 mg zv.	0					DS-018	3	alopurinol, Lorazepam > 2mg/d, zolpidem > 5 mg/d	1,1,4	1	0	Lorazepam ukinjen, zolpidem zmanjšan na p.p.
6	1. VESICARE® 10 mg tbl. 1*1 opoldne 2. AMLOPIN® 5 mg tbl. 1*1 zjutraj 3. LODOZ® 2,5 mg/6,25 mg tbl. 1*1 zjutraj 4. FAXIPROL® 150 mg cps. 1*1 zjutraj 5. LOQUEN® 25 mg tbl. 1*1 zvečer 6. MEMAXA	5	1. LODOZ® 2,5 mg/6,25 mg tbl. 1*1 zjutraj 2. FAXIPROL® 150 mg cps. 1*1 zjutraj 3. LOQUEN® 25 mg tbl. 1*1 zvečer 4. MEMAXA® 20 mg tbl. 1*1 zjutraj 5. EMSELEX	6	Faxiprol tbl. 150 mg. zj., 2. Loquen tbl. a 25 mg. 2 tbl. zv., 3. Memaxa 20 mg. zj. 4. Emselex 7,5 mg. zj., 5. Amlopin 5 mg. zj., 6. Lodoz	0					DS-030	1	solifenacin	1.2	1	0	zamenjava za darifencin
11	1. HALDOL® 2 mg 3*1 tbl. 2. EBIXA® 20 mg 1*1 tbl. Zjutraj + 1*1 p.p. 3. MOVALIS® 15 mg tbl. 1*1 Zjutraj 4. NEXIUM® 40 mg tbl. 1*1 zjutraj 5. ATORIS® 20 mg tbl. 1*1 Zvečer 6. MAREVAN® po shemi 7. DIOVAN® 40 mg tbl. 1,5 tbl. Zjutraj 8. SANVAL® 10 mg tbl. 10-15 mg zvečer 9. ANALGIN® 500 mg tbl. 10. DISTRANEURIN® 192 mg tbl. 3*1-2 cps. + 2 p.p. 11. LACTECON® p.p.	9	1. HALDOL® 2 mg 3*1 tbl. 2 H PRED OBROKOM 2. EBIXA® 20 mg 1*1 tbl. Zjutraj + 1*1 p.p. razmislek o smiselnosti glede na hudo demenco 3. ATORIS® 20 mg tbl. 1*1 Zvečer 4. MAREVAN® po shemi ----- ponovna diagnostika 5. DIOVAN® 40 mg tbl. 1*1 tbl. zvečer 6. SANVAL® 10 mg tbl. 10mg zvečer 7. ANALGIN® 500 mg tbl. 3*1 tbl. 8. DISTRANEURIN® 192 mg tbl. 3*1-2 cps. + 2 p.p. 9. LACTECON® p.p.	10	1. Th: Haldol 3 x 2 mg., 2. Distranevrin 2+2+3 caps. + 1-2 caps. p.p. 3. Sanval 5 mg. zv. 4. Ebixa 20 mg. zj., 5. Atoris 20 mg. zv. 6. Lactecon sirup 2 x tedensko 1-2 žl. p.p. 7. Diovan 1 tbl. zv., 8. Analgin 1 uro pred izvajanjem nege 1 tbl., do 3 x dnevno po potrebi 9. Lyrica kot je v zgornjem tekstu navedeno 10. Marevan po shemi CAVE opioidni analgetiki	0					DS-031	3	meloksikam, Haldol 3x2 mg, Sanval 10 mg	1,2,4	1	1	sanval zmanjšan na 5 mg, meloksikam ukinjen
11	1. ALVENTA® 75 mg tbl. 1*1 zjutraj 2. LOQUEN® 25 mg tbl. 1*1 zvečer 3. MIRZATEN® 30 mg tbl. 1*1 zvečer 4. TULIP® 20 mg tbl. 1*1 zvečer 5. ENAP® 20 mg tbl. 1+1 6. NEXIUM® 20 mg tbl. 1*1 zjutraj 7. ASPIRIN® PROTECT 100 mg tbl. 1*1 opoldne 8. ADALAT OROS® 30 mg tbl. 1+1 9. AMARYL® 2 mg tbl. 1*1 zjutraj 10. ANALGIN® 500 mg tbl. 1*1 p.p. 11. FLUZEPAM® 15 mg tbl. 1*1 p.p.	10	1. ALVENTA® 75 mg tbl. 1*1 zjutraj 2. LOQUEN® 25 mg tbl. 1*1 zvečer 3. MIRZATEN® 30 mg tbl. 1*1 zvečer 4. TULIP® 20 mg tbl. 1*1 zvečer 5. ENAP® 20 mg tbl. 1+1 6. NEXIUM® 20 mg tbl. 1*1 zjutraj 7. ASPIRIN® PROTECT 100 mg tbl. 1*1 opoldne 20 min pred obrokom 8. CONCOR COR® 5 mg tbl. 1*1 opoldne 9. AMARYL® 2 mg tbl. 1*1 zjutraj 10. ANALGIN® 500 mg tbl. 1*1 p.p.	9	Alventa 75 mg. zj., 2. Mirzaten 30 mg. zv. 3. Loquen 25 mg. zv., 4. Tulip 20 mg. zv., 5. Enap 20 mg. 2 x 1 tbl., 6. Nexium 20 mg. zj. na tešče 7. Aspirin 100 mg. opoldan 8. Adalat oros 2 x 1 tbl. 30 mg. 9. Ampril 2 mg. zj., Cosopt 2 x 1 gtt v oči Xalatan 3 x 1 gtt v oči ADA dieta	0					DS-032	1	nifedipin	1	2	1	nifedipin
14	1. CONCOR® 5 mg tbl 2*1 2. PREXANIL® 4 mg tbl 1*1 zjutraj 3. NEXIUM® 40 mg tbl 1*1 zjutraj 4. ZALDIAR® 37,5 mg/325 mg tbl 2*1 + 1*1 p.p. 5. ALDACTONE® 25 mg tbl 1*1 zjutraj 6. BONVIVA® 150 mg tbl 1*1 zjutraj na mesec 7. LASIX® 40 mg tbl 1*1 zjutraj 8. PRADAXA® 110 mg 2*1 9. SANVAL® 10 mg tbl 1*1 zvečer 10. RISPERDAL® solucija 0,25 mL + 0 + 1 mL 11. LORAM® 2,5 mg tbl 2* ½ tbl. 12. CYMBALTA® 60 cps…	12	1. CONCOR® 10 mg 1*1 zjutraj 2. PREXANIL® 4 mg tbl 1*1 zvečer 3. NEXIUM® 20 mg 1*1 zvečer 4. ALDACTONE® 25 mg tbl 1*1 opoldne 5. PRADAXA® 75 mg 2*1 6. SANVAL® 10 mg tbl 1*1 zvečer 7. RISPERDAL® solucija 0,25 mL + 0 + 1 mL 8. LORAM® 2,5 mg tbl 2* ½ tbl. 9. ALVENTA® 75 mg cps 1*1 zjutraj in ustrezna titracija 10. LEKADOL® 500 mg tbl 2*1 na 8 ur 11. ANGISED® tbl. p.p. 12. DISTRANEURIN® cps. P.p. 1-2…	13	Risperdal soll. 2 x 3 ml. (I) 2. Cymbalta 60 mg. zjutraj (II) 3. Mirzaten 30 mg. zvečer (II) 4. Folacin 3 x 1 tbl. (II) 5. Concor 5 mg. zjutraj 6. Prexanil a' 4 mg. 1/2 tbl. zvečer 7. Angised 0,5 mg. s.l. po potrebi 8. Nexium 40 mg. zjutraj na tešče 9. Aldactone 25 mg. opoldan 10. Bonviva 1 tbl. mesečo (naslednja dne 06.08.2013) 11. Pradaxa 2 x 110 mg. 12. Edemid 1 tbl. zjutraj 13. Analgin 1 tbl.…	0					DS-033	1	SANVAL® 10 mg tbl 1*1 zvečer	/	/	0	/
9	1. CYMBALTA® 60 mg cps 1*1 zjutraj 2. MEMAXA® 10 mg tbl 1*1 zjutraj 3. TORENDO Q TAB 2 mg tbl 2*1 zvečer 4. ASPIRIN PROTECT® 100 mg tbl 1*1 opoldne 5. LACIPIL® 4 mg tbl ½ tbl zjutraj 6. CONCOR® 5 mg tbl 1*1 zvečer 7. LOQUEN® 25 mg tbl 1*1 zvečer 8. ANALGIN® 500 mg tbl 3*1 p.p. 9. LACTECON® sirup 1-2 žlici	8	1. MEMAXA® 10 mg tbl 1*1 zjutraj 2. TORENDO Q TAB 2 mg tbl 2*1 zvečer 3. CONCOR® 5 mg tbl 1*1 zjutraj 4. LOQUEN® 25 mg tbl 1*1 zvečer 5. ASPIRIN PROTECT® 100 mg tbl 1*1 opoldne 6. ANALGIN® 500 mg tbl 3*1 p.p. 7. LACTECON® sirup 1-2 žlici 8. ALVENTA® 75 cps 1*1 zjutraj	6	Seroquel SR 300 mg. zvečer (II) 2. Cymbalta 60 mg. zjutraj (II) 3. Analgin 2 x 1 tbl. po potrebi (I) 4. Aspirin protect 100 mg. opoldan 5. Concor 5 mg. zjutraj Voltaren unquentum lokalno na sp.okončine 6. Lactecon sirup po	0					DS-034	0	/	/	/	/	/
16	1. TORENDO Q® 1,5 mg 2*1 2. MIRZATEN® 30 mg 1*1 zvečer 3. FLUZEPAM® 15 mg 1*1 zvečer 4. ASENTRA® 100 mg 1*1 zjutraj 5. EBIXA® 10 mg 1*1/2 zjutraj 6. PREDUCTAL® MR 35 mg 1*1 zjutraj 7. OXIS TURBUHALER® 9 mcg 2*1 vpiha 8. SPIRIVA® 18 mcg 1*1 zjutraj 9. BERODUAL® spray 2 vpiha p.p. do dvakrat na dan 10. URSOFALK® 250 mg 2*1 11. CONCOR® 2,5 mg 1*1 zjutraj 12. NILAR® 40 mg 1*1 zjutraj 13. LASIX® 40 mg…	12	1. TORENDO Q® 1,5 mg 2*1 2. MIRZATEN® 30 mg 1*1 zvečer 3. FLUZEPAM® 15 mg 1*1 zvečer 4. ASENTRA® 100 mg 1*1 zjutraj 5. EBIXA® 10 mg 1*1/2 zjutraj 6. OXIS TURBUHALER® 9 mcg 2*1 vpiha 7. SPIRIVA® 18 mcg 1*1 1*1 zvečer 8. URSOFALK® 250 mg 2*1 9. CONCOR® 2,5 mg 1*1 zjutraj 10. ASPIRIN PROTECT® 100 mg 1*1 opoldne 20 min pred obrokom 11. ANALGIN® 500 mg p.p. 12. PANTOPRAZOL TEVA® 20 mg 1*1 zjutraj na t…	16	Torendo Q-tab 2 x 1,5 mg. (1 tbl. a' 1 mg., 1 tbl. a' 0,5 mg.) 2. Mirzaten 30 mg. zvečer 3. Asentra 100 mg. zjutraj 4. Ebixa 5 mg. zjutraj (08.08.2013 titrirati na 10 mg. zjutraj in nato v tedenskih razmakih postopna titracija do 20 mg.) 5. Folacin 3 x 1 tbl. še dva meseca 6. Preduktal MR 1 tbl. zjutraj 7. Oxis Turbuhaler a9 mcg/ODm 2 x dnevno 8. Spiriva 1 vpih zjutraj 9. Berodual spray 2 vpiha p…	0					DS-035	0	/	/	/	/	/
15	1. EBIXA® 5 mg zjutraj 2. MIRZATEN® 30 mg ½ zvečer 3. SANVAL® 10 mg 1*1 zvečer 4. ALVENTA® 75 mg 1*1 zjutraj 5. LANITOP® 0,1 mg zjutraj 6. AGLURAB® 500 mg 1*1 zvečer 7. MOVALIS® 15 mg 1*1 zvečer 8. PREXANIL® 4 mg 1*1/2 zjutraj 9. TULIP® 20 mg 1*1 zvečer 10. AMARYL® 6 mg 1*1 zjutraj 11. MAREVAN® po shemi 12. PROREKTAL® sirup 13. LOQUEN® 25 mg p.p. 14. EDEMID® 40 mg 1*1/2 na 2 dni 15. XALATAN gtt.	10	1. EBIXA® 5 mg zjutraj 2. MIRZATEN® 30 mg ½ zvečer 3. ALVENTA® 75 mg 1*1 zjutraj 4. CONCOR COR® 2,5 mg 1*1 zjutraj 5. PREXANIL® 4 mg 1*1/2 zvečer 6. AMARYL® 6 mg 1*1 zjutraj 7. MAREVAN® po shemi 8. PROREKTAL® sirup 9. LOQUEN® 25 mg p.p. 10. XALATAN gtt.	12	1. Memaxa 20 mg. 1 tbl. zj. (III) 2. Mirzaten 30 mg. 1/2 tbl. zv. (III) 3. Alventa 150 mg. zj. (III) 4. Sanval 10 mg. zv. p.p. 5. Edemid 40 mg. 1/2 tbl. po potrebi 6. Prexanil 4 mg. 1/2 tbl. zj., 7. Concor cor 2,5 mg. zj., 8. Xalatan gtt v obe očesi zvečer 9. Amaryl 6 mg. zj., 10. Prorectal 1 žl. zj., 11. Marevan po shemi 12. Lekadol 3 x 1 tbl.,	0					DS-037	2	meloksikam, SANVAL® 10 mg 1*1 zvečer	1.4	1	0	zolpidem zmanjšan na p.p.
9	1. CYMBALTA® 30 mg 1*1 zjutraj 2. SEROQUEL® SR 300 mg 1*1 3. PALEXIA® SR 100 1*1 zjutraj 4. PREDUCTAL® MR 35 mg 1*1 zjutraj 5. TULIP® 10 mg 1*1 zvečer 6. CONCOR COR® 2,5 mg 1*1 zjutraj 7. MAREVAN® po shemi 8. KAPTOPRIL® p.p. 9. NITROLINGUAL® p.p.	8	1. CYMBALTA® 60 mg 1*1 zjutraj 2. SEROQUEL® SR 300 mg 1*1 3. PALEXIA® SR 50 mg 1+1 (1 tbl. na 12 ur) 4. PREDUCTAL® MR 35 mg 1*1 zjutraj 5. TULIP® 10 mg 1*1 zvečer 6. CONCOR COR® 2,5 mg 1*1 zjutraj 7. MAREVAN® po shemi 8. NITROLINGUAL® p.p.	11	1. Th.: Cymbalta 60 mg zj. 2. Seroquel SR 400 mg zv. 3. Palexia SR 2 x 50 mg 4. Acipan 20 mg zj. 5. Lacipin 4 mg zj. 6. Preductol MR 35 mg zj. 7. Tulip 10 mg zv. 8. Concor cor 2.5 mg zj. 9. Kaptopril 25 mg pp če bodo vrednosti krvnega tlaka nad 140/90 10. Nitrolingual 0.4 mg pp 11. Marevan po shemi	0					DS-040	0	/	/	/	/	/
15	1. EFFECTIN® ER 150 mg cps. 1*1 zjutraj 2. HELEX® 0,25 mg tbl. 1+1+1 3. SANVAL® 10 mg tbl. 1*1 zvečer 4. LASIX® 40 mg tbl. 1*1 pon., sred., petek 5. BLOXAN® 100 mg tbl. ½+1/2 6. ASPIRIN PROTECT® 100 mg tbl. 1*1 opoldne 7. GLUCOPHAGE® 850 mg tbl. 1+1 8. PRENESSA® 2 mg tbl. 1*1 zjutraj 9. TEGRETOL CR® 400 mg cps. 1+1+1 10. ABILIFY® 10 mg tbl. 1*1 zjutraj 11. NOLPAZA® 40 mg tbl. 1*1 zjutraj na tešče…	11	1. EFFECTIN® ER 150 mg cps. 1*1 zjutraj 2. HELEX® 0,25 mg tbl. 1+1+1 3. SANVAL® 10 mg tbl. 1*1 zvečer 4. ASPIRIN PROTECT® 100 mg tbl. 1*1 opoldne 5. GLUCOPHAGE® 850 mg tbl. 1+1 6. PRENESSA® 2 mg tbl. 1*1 zvečer 7. TEGRETOL CR® 400 mg cps. 1+1+1 8. ABILIFY® 10 mg tbl. 1*1 zjutraj 9. PROREKTAL® sirup 10. TEARS® gtt. 2*1 11. CONCOR COR® 2,5 mg 1*1 zjutraj	12	1. Th.: Abilify 10 mg. 1 tbl. zjutraj (III) 2. Efectin ER 150 mg. 1 caps. zjutraj (III) 3. Helex 0,25 mg. 3 x 1 tbl. (III) 4. Fluzepam 15 mg. caps. zvečer ob 21.00 uri (III) 5. Tegretol CR 400 mg. 3 x 1 tbl. 6. Aspirin protect 100 mg. opoldan 7. Glucophage 850 mg. 2 x 1 tbl. 8. Prenessa 2 mg. zvečer 9. Tires gtr 2 x 1 kapljica v obe oči 10. Prorectal 3 žlice zjutraj 11. Concor cor 2,5 mg. zjutraj…	0					DS-041	2	HELEX® 0,25 mg tbl. 1+1+1 SANVAL® 10 mg tbl. 1*1 zvečer	1	1	1	Helex ostane, sanval zamenjan
13	1. MEMAXA® 20 mg tbl. 1*1 zjutraj 2. ALVENTA® 75 mg tbl. 1*1 zjutraj---- titracija do 150-225 mg dnevno zjutraj 3. ASPIRIN® 100 mg tbl. 1*1 opoldne-----EX 4. CORYOL® 6,25 mg tbl 1+1 --- OB OBROKU 5. LORISTA® 50 mg tbl. 1*1 zjutraj----EX 6. VASILIP® 20 mg tbl. 1*1 zvečer 7. FERRUM LEK® 100 mg tbl. 2*1 ------ OPOLDNE IN ZVEČER 8. EUTHYROX® 100 mcg tbl. 1*1 zjutraj -----ZJUTRAJ NA TEŠČE 9. BONVIVA® …	9	1. MEMAXA® 20 mg tbl. 1*1 zjutraj 2. ALVENTA® 75 mg tbl. 1*1 zjutraj, titracija do 150-225 mg dnevno 3. CORYOL® 6,25 mg tbl 1+1 ob obroku 4. VASILIP® 20 mg tbl. 1*1 zvečer 5. FERRUM LEK® 100 mg tbl. 2*1, opoldne in zvečer 6. EUTHYROX® 100 mcg tbl. 1*1 zjutraj na tešče 7. MIRZATEN® 30 mg ½ tbl. zvečer 8. SANVAL® 5 mg tbl. 1*1 zvečer 9. LEKADOL® 500 mg 1-2 tbl. po potrebi na 8 ur	13	Memaxa 20 mg. 1 tbl. zj., (III) 2. Alventa 75 mg. 1 tbl. zj. (III) 3. Mirzaten 30 mg. zv. (III) 4. Fluzepam 30 mg. ob 21 uri (III) 5. Folacin 3 x 1 tbl., 6. Coryol 6,25 2 x 1 tbl., 7. Vasilip 20 mg. zv. 8. Ferum lek 0+1+1 9. Euthyrox 100 mikrogramov na tešče 10. Bonviva 1 tbl. mesečno, tablete ni dobila 1.11. kot bi morala dobiti, ker je v bolnišnici nismo imeli, torej pacientka mora zdravilo dob…	0					DS-043	1	zolpidem > 5mg/d	4	1	0	Sanval zamenjan
12	1. LOQUEN® 25 mg 1+0+2 2. GLUCOPHAGE® 500 mg 1+1 3. LANITOP® 0,1 mg 1*1 pon, sred, pet 4. CONCOR COR® 2,5 mg 1*1 zjutraj 5. KATALIP® 250 mg 1*1 zvečer 6. CRESTOR® 40 mg 1*1 zvečer 7. FERRUM LEK® 5 mL 2*1 8. EMSELEX® 7,5 mg 1*1 zjutraj 9. ASPIRIN PROTECT® 100 mg 1*1 op 10. COAPROVEL® 150 mg 1*1 zjutraj 11. CONCOR® COR 2,5 mg 1*1 zjutraj 12. DISTRANEURIN® 3*1 p.p.	8	1. LOQUEN® 25 mg 1+0+2 2. CONCOR COR® 5 mg 1*1 zjutraj 3. KATALIP® 250 mg 1*1 zvečer 4. CRESTOR® 40 mg 1*1 zvečer 5. FERRUM LEK® 5 mL 2*1 6. ASPIRIN PROTECT® 100 mg 1*1 op 7. GLURENORM® 30 mg 1*1/2 zjutraj 8. DISTRANEURIN® 3*1 p.p.	11	1. Loquen 25 mg zjutraj + 200 mg zvečer 2. Fluzepam 30 mg zvečer skupaj z Loquenom 3. Donepezil Pliva 5 mg zvečer do 15.12.2013 naprej pa 10 mg zvečer 4. Glurenomr a 30 mg 1/2 tbl zjutraj 5. Lanitop 0,1 mg 1 tbl zjutraj ob ponedeljkih, sredah in petkih 6. Katalip a 250 mg 1 tbl zvečer 7. Krestor 40 mg zvečer 8. Ferum Lek a 100 mg 2 x 1 tbl 9. Concor a 2,5 mg 1 tbl zjutraj 10. Marevan a 3 mg po sh…	0					DS-044	1	lanitop	1	2	1	lanitop-metildigoksin
20	1. NITRODUR® obliž 0,4mg/12h 2. OXYCONTIN® 20 mg 1*1 zjutraj 3. MAPRON® 50 mg 1*1 zjutraj 4. KVENTIAX® 100 mg 1*1 zvečer 5. CO-DIOVAN® 160 mg/12,5 mg 1*1 zjutraj 6. ADALAT OROS 30 mg 1*1 zvečer 7. CONCOR 10 mg 1*1 zjutraj 8. CORDARONE 200 mg 1*1/2 9. VASILIP® 20 mg 1*1 zvečer 10. NAKOM MITE® 100/25 mg 3*1 11. EDEMID® 40 mg 1*1 na 2 dni zjutraj 12. COMTAN® 200 mg 3*1 13. ORTANOL® 20 mg 1*1 zjutraj…	14	1. NITRODUR® obliž 0,4mg/12h 2. OXYCONTIN® 20 mg 1*1 zjutraj 3. ALVENTA® 75 mg 1*1 prvi teden in 2*1 drugi teden 4. KVENTIAX® 100 mg 1*1 zvečer 5. CO-DIOVAN® 160 mg/12,5 mg 1*1 zjutraj 6. ADALAT OROS 30 mg 2*1 zvečer 7. CONCOR 10 mg 1*1 zjutraj 8. NAKOM MITE® 100/25 mg 3*1 9. EDEMID® 40 mg 1*1 na 2 dni zjutraj 10. COMTAN® 200 mg 3*1 11. ORTANOL® 20 mg 1*1 zjutraj na tešče 12. MAREVAN® po shemi uv…	10	Kventiax 2 tbl. a' 25 mg zv. 2. Alventa 75 mg 1 tbl. zj. 3. Co-Diovan 160 mg / 12.5 mg 1 tbl. zj. 4. Adalat oros 2 tbl. a' 30 mg zv. 5. Concor a' 10 mg 1 tbl. zj. 6. Edemid 40 mg 1 tbl. zj. na dva dni - parni 7. Ortanol a' 20 mg 1 tbl. zj. na tešče 8. Aspirin protect 100 mg opoldan 1 tbl. 9. Nitrodur obliž 0.4 mg / 12 ur 10. Oxycontin 20 mg zj.	0					DS-046	3	Betaserc, adalat oros, HELEX® 0,25 mg 2*1	1	1	1	Adalat oros ostane, helex in betaserc ukinjena
12	1. NOVOMIX 30® 2. KVENTIAX® 100 mg 3. SANVAL® 5mg 4. FOLACIN® 5 mg 5. EUTHYROX® 100 mcg 6. AMPRIL® 2,5 mg 7. PANTOPRAZOL TEVA® 20 mg 8. DIUVER® 5 mg 9. PORTALAK® 667 mg/ml 10. NAKLOFEN GEL® 11. LEKADOL® 500 mg 12. NITROLINGUAL® 0,4 mg	12	1. NOVOMIX 30® 2. KVENTIAX® 100 mg 3. SANVAL® 5mg 4. FOLACIN® 5 mg 5. EUTHYROX® 150 mcg 6. AMPRIL® 2,5 mg 7. DIUVER® 5 mg 8. PORTALAK® 667 mg/ml 9. NAKLOFEN GEL® 10. LEKADOL® 500 mg 11. NITROLINGUAL® 0,4 mg 12. CONCOR COR® 1,25 mg	11	Kventiax 100 mg zj. + 200 mg zv. 2. Sanval 5 mg zv. 3. Folacin 3 x 1 tbl. (še dva meseca) 4. Euthyrox 150 mg zj. na tešče 5. Ampril 2,5 mg zj. 6. Diuver 5 mg zj. 7. Pantoprazol Teva 20 mg zj. na tešče 8. Nitrolingual sprej 2 vpiha po potrebi 9. Lekadol 2 x 1 tbl. po potrebi 10. Portalak 2 x 1 žlica po potrebi. 11. NovoMix 30 20 i.e. + 12 i.e. s.c. zv. ADA dieta.	0					DS-047	0	/	/	/	/	/
15	1. RISPERDAL®1 mg/ml 2. AVAMYS® 27,5 mcg/vpih 3. DORETA® 37,5 mg/325 mg 4. HYPOTEARS® gel 10 mg/g 5. TEARS NATURALE II® 6. MIRAPEXIN® 0,18 mg 7. EUTHYROX® 100 mcg 8. CONTROLOC® 20 mg 9. EDEMID® 500 mg 10. ALDACTONE® 50 mg 11. ASPIRIN PROTECT® 100 mg 12. PORTALAK® 667 mg/ml 13. SANVAL® 10 mg 14. ANGISED® 0,5 mg 15. ANALGIN® 500 mg	11	1. AVAMYS® 27,5 mcg/vpih 2. DORETA® 37,5 mg/325 mg 3. HYPOTEARS® gel 10 mg/g 4. TEARS NATURALE II® 5. LOQUEN® 25 mg 6. EUTHYROX® 100 mcg 7. ANALGIN® 500 mg 8. EDEMID® 500 mg 9. ALDACTONE® 50 mg 10. PORTALAK® 667 mg/ml 11. SANVAL® 10 mg	14	1. Risperdal soll. 2 x 0,5 mgl.(III) 2. Exelon 4,6 mg. TDO še 20 dni (I), potem nadaljevati z Exelon 9,5 mg. TDO (I) in obliža 24 ur en mesec in potem nadaljevati z Exelon 13,3 mg. TDO 1 obliž/24 ur (III) 3. Clopixol 10 mg. zvečer (III) 4. Avamys sprej 1 x 1 vpih 5. Dureta 2 x 1 tbl. 6. Hypotears za oči 1 mg. zvečer 7. Tears naturale zunaj za oči 8. Euthyrox 125 mg. zjutraj 9. Edemid forte 1/2 tb…	0					DS-048	1	zolpidem > 5mg/d	/	/	0	Sanval zamenjan za Fluzepam 15 mg. zvečer po potrebi
5	1. CYMBALTA® 60 mg 2. KVELUX® 25 mg 3. LEXAURIN® 1,5 mg 4. ENAP® 10 mg 5. ATORIS® 40 mg	6	1. CYMBALTA® 60 mg 2. KVELUX® 25 mg 3. LEXAURIN® 1,5 mg 4. ENAP® 10 mg 5. ATORIS® 40 mg 6. CONCOR COR® 2,5 mg	6	Cymbalta 60 mg. zj., 2. Kvelux 25 mg. zj., 50 mg. zv., 3. B-12 depo amp.: 2 aplikaciji je dobila med potekom hospitalizacije. Priporočamo še eno aplikacijo 1 mesec po odpustu. 4. Enap 10 mg. 2 x 1 tbl., 5. Atoris 40 mg. zv., 6. Concor cor 2,5 mg. opoldan	0					DS-050	1	bromazepam (lexaurin)	0	/	0	Lexaurina ni več
15	1. NOVOMIX® Flexpen 30 2. CORYOL® 3,125 mg 3. TERTENSIF® SR 1,5 mg 4. PRITOR® 40 mg 5. NAPROSYN® 550 mg 6. ASPIRIN PROTECT® 100 mg 7. VASILIP® 40 mg 8. PRENESSA® 8 mg 9. PRESTANCE® 10/10 10. MIRZATEN® 15 mg 11. ZOLOFT® 50 mg 12. RANITAL® 150 mg 13. VENTOLIN® spray 14. NITROLINGUAL® spray 15. PERLUNA® 10 mg	12	1. NOVOMIX® Flexpen 30 2. CORYOL® 3,125 mg 3. TERTENSIF® SR 1,5 mg 4. ASPIRIN PROTECT® 100 mg 5. VASILIP® 40 mg 6. PRENESSA® 8 mg 7. PRESTANCE® 10/10 8. MIRZATEN® 15 mg 9. ZOLOFT® 50 mg 10. VENTOLIN® spray 11. NITROLINGUAL® spray 12. PERLUNA® 10 mg	16	Zoloft 100 mg. zj., 2. Mirzaten 45 mg. zv., 3. Seroquel SR 50 mg. zv., 4. Donepezil pliva 5 mg. zv. do 9.2., nato 10 mg. zv. 5. Folacin 3 x 1 tbl.(še en mesec) 6. Ibuprofen 2 x 400 mg., 7. Nexium 40 mg. zj., 8. Coryol 2 x 3,125 mg., 9. Prenessa 8 mg. zv., 10. Prestance 10 mg./10 mg. zv. 11. Aspirin protect 100 mg. opoldan 12. Vasilip 40 mg. zv., 13. Edemid 1 tbl. zj., 14. Nitroglicerin sprej po p…	0					DS-051	1	zolpidem > 5mg/d	/	/	0	Perlune več ni
12	1. LAMICTAL® 25 mg 2. SANVAL® 5-10 mg 3. TRITTICO® 150 mg 4. EXELON® 4,6 mg/24 h 5. LOQUEN® 150 mg 6. ALVENTA® 150 mg 7. SIRDALUD® 2 mg 8. ASPIRIN PROTECT® 100 mg 9. TERTENSIF SR® 1,5 mg 10. CONCOR® 5 mg 11. PRESTANCE® 10/10 12. ANALGIN® 500 mg	9	1. LAMICTAL® 25 mg 2. SANVAL® 5-10 mg 3. EXELON® 4,6 mg/24 h 4. ALVENTA® 150 mg 5. TERTENSIF SR® 1,5 mg 6. CONCOR® 5 mg 7. PRESTANCE® 10/10 8. ANALGIN® 500 mg 9. TRITTICO® 150 mg	11	Loquen 100 mg 1,5 tbl zvečer (II) 2. Exelon TDO 4,6 mg / 24 ur še 13 dni, potem nadaljevati z Exelon TDO 9,5 mg / 24 ur (I) en mesec, potem nadaljevati z Exelon TDO 13,3 mg / 24 ur naprej (III) 3. Trittico 150 mg zvečer (III) 4. Lamictal 25 mg 2 x 1 tbl (III) 5. Sanval 10 mg zvečer (III) 6. Alventa 150 mg zjutraj (III) 7. Aspirin protect 100 mg opoldan 8. Tertensiv SR 1 tbl zjutraj 9. Concor 5 mg…	0					DS-052	0	/	/	/	/	/
11	1. SEROXAT® 30 mg 2. VALDOXAN® 25 mg 3. SOLIAN® 100 mg 4. LORAM® 2,5 mg 5. AMLOPIN® 10 mg 6. AGLURAB® 1000 mg 7. SORVASTA® 20 mg 8. AMPRIL® 10 mg 9. REGLAN® 10 mg 10. PERLUNA® 5 mg 11. ANALGIN® 500 mg	9	4. LORAM® 2,5 mg 3*½ 5. AMLOPIN® 10 mg 1*1 zjutraj 6. AGLURAB® 850 mg 1+1+1 ob obrokih 7. SORVASTA® 20 mg 1*1 zvečer 8. AMPRIL® 10 mg 1*1 zvečer 9. TAMETIL® 10 mg 1+1 ob obrokih 10. PERLUNA® 5 mg 1*1 zvečer pp 11. ANALGIN® 500 mg 1+1 ALVENTA 75 mg cps. 1*1	12	Faxiprol 225 mg zjutraj (II) 2. Mirzaten 45 mg zvečer (II) 3. Loquen a 25 mg 1 - 1 - 2 (IV) 4. Perluna 10 mg zvečer (II) 5. Loram a 2,5 mg 2 x 1/2 po potrebi (V) 6. Amlopin 10 mg zjutraj 7. Aglurab 2 x 850 mg 8. Sorvasta 20 mg zvečer 9. Ampril 10 mg zvečer 10. Aspirin 100 protect 1 tbl opoldan 11. Nolpaza 40 mg zjutraj tešč 12. Ormidol 2 x 50 mg	0					DS-053	1	LORAM® 2,5 mg 3*½ (lorazepam > 2mg/d)	0	/	0	Loram a 2,5 mg 2 x 1/2 po potrebi (V)
11	1. Kventiax® 25 mg 2. Kventiax® 100 mg 3. Mapron® 50 mg 4. Ebixa® 5 mg 5. Pantoprazol® 40 mg 6. Concor® 2,5 mg 7. Ultop® 20 mg 8. Aldactone® 25 mg 9. Aspirin Protect® 100 mg 10. Lekadol® 500 mg 11. Dulcolax® supp.	9	1. Kventiax® 25 mg 2. Kventiax® 100 mg 3. Mapron® 50 mg 4. Ebixa® 5 mg 5. Pantoprazol® 20 mg 6. Concor® 2,5 mg 7. Aldactone® 25 mg 8. Aspirin Protect® 100 mg 9. Lekadol® 500 mg	11	1. Mapron a' 50 mg 1 tbl. zj. 2. Risperdal sol. 2 x 1,5 mg 3. Distraneurin 1 caps. zv. redno ter 3 x 1 caps. p.p. 4. Ebixa 15 mg zj. še 1 teden, nato titrirati na 20 mg zj. 5. Folacin 3 x 1 tbl. p.p. 6. Pantoprazol 20 mg zj. na tešče 7. Concor a' 2,5 mg 2 x 1 tbl. 8. Aldactone 25 mg 1 tbl. zj. 9. Sorvasta 10 mg zv. 10. Marevan tbl. ob petkih in sobotah 2 tbl. zv., ob nedeljah, ponedeljkih, torkih…	0					DS-055	0	/	/	/	/	/
8	1. Kventiax® 25 mg 2. Mirzaten® 30 mg 3. Aspirin Protect® 100 mg 4. Aglurab® 1000 mg 5. Daonil® 5 mg 6. Coryol® 6,25 mg 7. Analgin® 500 mg 8. Zolsana® 10 mg	9	1. Kventiax® 25 mg 2. Mirzaten® 30 mg 3. Aspirin Protect® 100 mg 4. Galvus® 100 mg 5. Daonil® 5 mg 6. Coryol® 6,25 mg 7. Analgin® 500 mg 8. Zolsana® 10 mg 9. Edemid® 40 mg	9	1. Kvelux 50 mg zv. 2. Mirzaten 30 mg zv. 3. Aspirin protect 100 mg opoldan 4. Aglurab 2 x 1000 mg 5. Daonil 10 mg zj. + 5 mg zv. 6. Coryol 2 x 6,25 mg 7. Euthyrox 50 mg zj. na tešče 8. Edemid 1 tbl. zj. na 2 dni, parni 9. Sorvasta 20 mg zv.	0					DS-056	1	Zolsana® 10 mg (zolpidem > 5 mg/d)	/	/	0	Zolsana 1*1 zvečer po potrebi
12	1. MAPRON® 100 mg 2. LAMICTAL® 100 mg 3. DEPAKINE CHRONO® 500 mg 4. AMLOPIN® 10 mg 5. PRENESSA® 8 mg 6. BYOL® 2,5 mg 7. CARDIOPIRIN® 100 mg 8. TULIP® 20 mg 9. EUCREAS® 50/850 mg 10. DAONIL® 5 mg 11. APAURIN® 12. AKINETON® 2 mg	13	1. MAPRON® 100 mg 2. ABILIFY® 10 mg 3. LAMICTAL® 100 mg 4. DEPAKINE CHRONO® 500 mg 5. AMLOPIN® 10 mg 6. PRENESSA® 8 mg 7. BYOL® 5 mg 8. CARDIOPIRIN® 100 mg 9. TULIP® 20 mg 10. EUCREAS® 50/850 mg 11. DAONIL® 5 mg 12. APAURIN® 13. AKINETON® 2 mg	11	Mapron 50 mg zj. 2. Lamictal 2 x 100 mg 3. Depakine chrono 500-0-1000 mg 4. Abilify 10 mg zj. 5. Amlopin 10 mg zj. 6. Prenessa 8 mg zv. 7. Byol 5 mg zj. 8. Cardiopirin 100 mg zj. 9. Tulip 20 mg zv. 10. Encreas 2 x 50/850 mg 11. Daonil 2 x 5 mg	0					DS-058	0	/	/	/	/	/
11	1. RISPERDAL® solucija 2. PLIVIT D® kapljice 3. TRITACE® 2,5 mg 4. KALCIJEV KARBONAT® 1000 mg 5. FOSAVANCE® 6. SYMBICORT® 160/4,5 mcg 7. ANALGIN® 500 mg 8. BERODUAL® 0,05 mg 9. PANTOPRAZOL TEVA® 40 mg 10. DISTRANEURIN® cps. 11. DISTRANEURIN® cps. 12. DULCOLAX® supp.	11	1. RISPERDAL® solucija 2. PLIVIT D® kapljice 3. TRITACE® 2,5 mg 4. KALCIJEV KARBONAT® 1000 mg 5. FOSAVANCE® 6. SYMBICORT® 160/4,5 mcg 7. BERODUAL® 0,05 mg 8. ANALGIN® 500 mg 9. PANTOPRAZOL TEVA® 40 mg 10. DISTRANEURIN® cps. 11. DISTRANEURIN® cps. 12. DULCOLAX® supp.	11	Risperdal soll 2 x 1.5 ml 2. Distraneurin caps, 0+1+2 caps 3. Memaxa a' 5 mg, 1/2 tbl. zj. en teden, 4. nato po priloženi shemi. 5. Symbicort 160/45 mg 1 x 1 vpih 6. Berodual sprej a' 0.05 mg, 1 x 1 vpih 7. Plivit D3 soll. 35 kapljic ob petkih zjutraj 8. Fosavance 1 tbl. zj. ob petkih (po zaužitju tbl. bolnica ne sme ležati vsaj eno uro) 9. Ca karbonat a' 1000 mg, 1 tbl. opoldan s hrano 10. Trita…	0					DS-059	0	/	/	/	/	/
8	1. AMPRIL® 1,25 mg 2. LOQUEN® 25 mg 3. ZOLOFT® 50 mg 4. PANTOPRAZOL TEVA® 40 mg 5. EDEMID® 40 mg 6. DISTRANEURIN® cps. 7. LEKADOL® 500 mg 8. FOLACIN® 5 mg	10	1. AMPRIL® 1,25 mg 2. RISPOLUX® solucija 3. ZOLOFT® 50 mg 4. PANTOPRAZOL TEVA® 40 mg 5. EDEMID® 40 mg 6. DISTRANEURIN® cps. 7. LEKADOL® 500 mg 8. FOLACIN® 5 mg 9. ROCALTROL® 0,25 mcg 10. KALCIJEV KARBONAT® 1000 mg	8	1. Zoloft a 100 mg 1 tbl zjutraj 2. Mirzaten a 30 mg 1 tbl zvečer 3. Loquen a 100 mg 1 tbl zjutraj Loquen a 200 mg 1 tbl zvečer 4. Distranevrin 0 - 2 - 2 caps. 5. Ampril a 1,25 mg 1 tbl zjutraj 6. Edemid a 40 mg 1/2 tbl zjutraj, razen ob torkih in petkih 7. Pantoprozol Teva a 40 mg 1 tbl zjutraj na tešče 8. Folacin 3	0					DS-060	0	/	/	/	/	/
10	1. EXELON® 4,6 mg/24h 2. RIVOTRIL® 0,5 mg 3. ASPIRIN PROTECT® 100 mg 4. EDEMID® 40 mg 5. PRENESSA® 8 mg 6. VASILIP® 10 mg 7. TONOCARDIN SR® 4 mg 8. ANACLOSIL® 500 mg 9. DISTRANEURIN® 192 mg 10. ANALGIN® 500 mg/ml	8	1. EXELON® 9,5 mg/24h 2. RIVOTRIL® 0,5 mg 3. PRENESSA® 8 mg 4. ANACLOSIL® 500 mg 5. COMBODART® 0,4mg/0,5 mg 6. TEVITAMOL® 500 mg 7. DISTRANEURIN® 192 mg 8. EDEMID® 40 mg	9	Distraneurin 1 caps zv. + 1 do 2 caps pp čez noč 2. Rivotril 0.5 mg zv. 3. Exelon transdermalni obliž a' 4.6 mg 1x dnevno 4. Edemit a' 40 mg, 1/2 tbl. zj. vsak drugi dan - parni po potrebi 5. Prenessa 8 mg 1 tbl. zj. 6. Byol a' 2.5 mg, 1 tbl. zj. 7. Combodart 0.5/4 mg, 1 tbl. zj. 8. Vasilip a' 10 mg, 1 tbl. zv. 9. Pantoprazol Teva 20 mg zj. na tešče 10. Amoksiklav solvo 2 x 1000 mg od 20.3.2014 (…	0					DS-061	0	/	/	/	/	/
10	1. LORSILAN® 1 mg 2. MIRZATEN® 30 mg 3. LAMICTAL® 100 mg 4. EXELON® 4,6 mg/24h 5. ALVENTA® 75 mg 6. DIUVER® 10 mg 7. CORYOL® 12,5 mg 8. MONOPRIL® 20 mg 9. CARDIOPIRIN® 100 mg 10. LESCOL XL® 80 mg	10	1. LORSILAN® 10 mg 2. MIRZATEN® 30 mg 3. LAMICTAL® 100 mg 4. EXELON® 9,5 mg/24h 5. ALVENTA® 75 mg 6. DIUVER® 10 mg 7. MONOPRIL® 20 mg 8. LESCOL XL® 80 mg 10. PROPRANOLOL® 40 mg	11	1. Alventa 150 mg 1 tbl. zj. (III) 2. Mirzaten 30 mg zv. (III) 3. Exelon TDO 9.5 mg 1 obliž na 24 ur še 18 dni (I), nato nadaljevati z Exelon TDO 13.3 mg na 24 ur naprej (III) 4. Lamictal 100 mg 2 x 1 tbl. (III) 5. Lorsilan 1 mg 2 x 1 tbl. (III) 6. Perluna 10 mg zv. (III) 7. Diuver 10 mg zj. 8. Monopril 20 mg zv. 9. Coryol 12.5 mg 2 x 1 tbl. 10. Lescol XL 80 mg zv. 11. Folacin 3 x 1 tbl. še mesec…	0					DS-065	0	/	/	/	/	/
12	1. MIRZATEN® 45 mg 2. FOLACIN® 5 mg 3. EBIXA® 10 mg 4. CONCOR COR® 1,25 mg 5. NOLPAZA® 20 mg 6. KALINOR® 7. DIFLAZON® 150 mg 8. RISPOLUX® 1 mg/ml 9. RISPOLUX® 1 mg/ml 10. PORTALAK® 667mg/ml 11. HALDOL® 5 mg/ml 12. TEMESTA® 2mg/ml	8	1. MIRZATEN® 45 mg 2. FOLACIN® 5 mg 3. EBIXA® 10 mg 4. DIFLAZON® 150 mg 5. RISPOLUX® 1 mg/ml 6. RISPOLUX® 1 mg/ml 7. HALDOL® 5 mg/ml 8. TEMESTA® 2mg/ml	9	1. th.: Rispolux soll. 2 x 0,5 ml, 2. Depakine chrono soll 2 ml zvečer + 1 ml zvečer 3. Ebixa 20 mg zjutraj 4. Valdoxan 20 mg zvečer pred spanjem 5. Oksazapam a 10 mg 0 + 1 + 1 tbl. 6. Analgin 2 x 500 mg 7. Kalinor 1 tbl zjutraj vsak tretji dan 8. Folacin 3 x 1 tbl še en mesec, 9. Portalak sirup 2 žlici zjutraj	0					DS-066	0	/	/	/	/	/
7	1. ABILIFY® 10 mg 2. MIRZATEN® 45 mg 3. ZOLOFT® 50 mg 4. EXELON® 4,6mg ® 5. PANTOPRAZOL PLIVA® 20 mg 6. AMPRIL® 1,25 mg 7. LORAM® 2,5 mg	6	1. ABILIFY® 10 mg 2. MIRZATEN® 45 mg 3. ZOLOFT® 50 mg 4. EXELON® 4,6mg ® 5. AMPRIL® 1,25 mg 6. LORAM® 2,5 mg	6	1. Abilify 10 mg 1 tbl. zj. (III) 2. Mirzaten 45 mg 1 tbl. zv. (III) 3. Zoloft 50 mg 1 tbl. zj. (III) Exelon 4.6 TDO na 24 ur zj. še 17 dni (I) potem nadaljevati z Exelon 9.5 mg TDO na 24 ur zj. en mesec (I) potem nadaljevati z 4. Exelon 13.3. mg TDO na 24 ur naprej (III) 5. Ampril 1.25 mg zv. 6. Folacin 3 x 1 tbl. , čez en mesec preveriti nivo folatov v serumu in po potrebi ukiniti zdravilo.	0					DS-067	0	/	/	/	/	/
13	1. FLUZEPAM® 30 mg 2. MAPRON® 50 mg 3. REQUIP MODUTAB 8 mg 4. NAKOM® 250/25 mg 5. ASPIRIN PROTECT® 100 mg 6. AZILECT® 1 mg 7. EXFORGE® HCT 10mg/160mg/12,5mg 8. COUPET® 40 mg 9. RIVOTRIL® 2 mg 10. LEPONEX® 12,5 mg 11. OKSAZEPAM® 10 mg 12. TEMESTA® ampula 13. OKSAZEPAM® 10 mg	12	1. FLUZEPAM® 30 mg 2. MIRZATEN® 30 mg 3. REQUIP MODUTAB 8 mg 4. NAKOM® 250/25 mg 5. ASPIRIN PROTECT® 100 mg 6. AZILECT® 1 mg 7. EXFORGE® HCT 10mg/160mg/12,5mg 8. COUPET® 40 mg 9. LEPONEX® 12,5 mg 10. OKSAZEPAM® 10 mg 11. TEMESTA® ampula 12. OKSAZEPAM® 10 mg	8	Depakine chrono soll. 2 x 2 ml. 2. Mirzaten 30 mg zvečer 3. Requip 8 mg 2 tbl zjutraj + 1 zvečer 4. Nakom 250/25 2 x 1/2 tbl 5. Aspirin protect 100 mg opoldan 6. Exfortage HCT 10 mg /160 / 12,5 1 tbl zjutraj 7. Coupet še 40 mg zvečer, 8. Oksazepam 5 do 10 mg po potrebi	0					DS-070	2	LEPONEX® 12,5 mg 1+1 in Flurazepam 30 mg zv	/	/	0	oksazepam pp
12	1. TEGRETOL® 200 mg 2. PHENOBARBITON® 100 mg 3. MIRZATEN® 30 mg 4. SANVAL® 10 mg 5. LOQUEN® 25 mg 6. DORETA® tbl. 7. TRAMAL® kapljice 8. SPIRIVA® 9. BERODUAL® spray 10. LASIX® 40 mg 11. TEOTARD® 200 mg 12. EUTHYROX® 25 mcg	8	1. TOPAMAX® 25 mg 2. PHENOBARBITON® 100 mg 3. MIRZATEN® 45 mg 4. SANVAL® 10 mg 5. LOQUEN® 25 mg 6. OXYCONTIN® 10 mg 7. BERODUAL® spray 8. LASIX® 40 mg	9	1. Th.: Loquen 25 mg zv. (II) 2. Mirzaten 45 mg zv. (III) 3. Tegretol 3 x 200 mg 4. Phenobarbiton 3 x 100 mg 5. Berodual 2 vpiha na 8 ur 6. Lasix 40 mg zj. na tešče 7. Euthyrox 25 mikrogramov na tešče 8. Oxycontin 10 mg 1 tbl. zj. 9. Folacin 3 x 1 tbl. še mesec dni, potem ukiniti iz terapije	0					DS-071	3	teofilin, Sanval 10 mg, Phenobarbiton	1	1	2	Sanval ukinjen, ostalo ne
16	1. TORENDO Q® 1 mg 2. LEXAURIN® 1,5 mg 3. EMOZUL® 20 mg 4. AMARYL® 1 mg 5. PREDUCTAL® 35 mg 6. PRENESSA® 4 mg 7. CONCOR COR® 2,5 mg 8. DIUVER® 5 mg 9. ATORIS® 40 mg 10. ASPIRIN PROTECT® 100 mg 11. FEMARA® 2,5 mg 12. ZALDIAR® 37,5/325 mg 13. LEKADOL® 500 mg 14. PERLUNA® 5 mg 15. OXAZEPAM® 10 mg 16. NITROLINGUAL®	12	1. TORENDO Q® 1 mg 2. GLURENORM® 30 mg 3. PREDUCTAL® 35 mg 4. PRENESSA® 4 mg 5. DIUVER® 5 mg 6. ATORIS® 40 mg 7. ASPIRIN PROTECT® 100 mg 8. FEMARA® 2,5 mg 9. LEKADOL® 500 mg 10. PERLUNA® 5 mg 11. OXAZEPAM® 10 mg 12. NITROLINGUAL®	10	1. Th.: Invega 3 mg 1 tbl. zj. (III) 2. Loquen 25 mg zv. (II) 3. Galsya 16 mg 1 caps. zj. do konca šk. (I), potem nadaljevati z: 4. Galsya 24 mg 1 caps. zj. 5. Glurenorm 30 mg zj. 6. Preductal 2 x 35 mg 7. Prenessa 2 x 4 mg 8. Diuver 5 mg vsak drugi dan, parni dnevi 9. Aspirin Protect 100 mg opoldan. 10. Femara 2,5 mg zj.	0					DS-072	1	LEXAURIN® 1,5 mg	1	1	0	ukinjen lexaurin
5	1. EBIXA® 20 mg 2. REQUIP® 0,25 mg 3. PLAVIX® 75 mg 4. EMSELEX® 7,5 mg 5. AMYZOL® 10 mg	5	1. EBIXA® 20 mg 2. REQUIP® 0,25 mg 3. PLAVIX® 75 mg 4. EMSELEX® 7,5 mg 5. CYMBALTA® 60 mg	7	Leponex a' 25 mg, 2 x 1/2 tbl. 2. Emselex 7.5 mg ob 16.00 uri 3. Cymbalta 60 mg zj. 4. Ebixa 20 mg zj. 5. Requip a' 25 mg, 3 x 1 tbl. 6. Plavix 75 mg opoldan 7. Spasmex 2 tbl. zv.	0					DS-073	1	amyzol -amitriptilin 10 mg 1-2 zv	1.2	1	0	zamenjava: cymbalta
10	1. GALSYA® 24 mg 2. KVENTIAX® 25 mg 3. PRENESSA® 8 mg 4. KAMIREN® 4 mg 5. GLUCOBAY® 100 mg 6. GLURENORM® 30 mg 7. MAREVAN® 8. DIUVER® 10 mg 9. PANTOPRAZOL® 20 mg 10. PERLUNA® 5 mg	10	1. GALSYA® 24 mg 2. KVENTIAX® 25 mg 3. TRITACE® 5 mg 4. KAMIREN® 4 mg 5. GLUCOBAY® 100 mg 6. GLURENORM® 30 mg 7. MAREVAN® 8. DIUVER® 10 mg 9. PERLUNA® 5 mg 10. ABILIFY® 10 mg	11	1. Th.: Abilify a' 10 mg 1 tbl zvečer 2. Galsya SR a' 24 mg 1 caps. zjutraj 3. Ampril tbl. 10 mg zv. 4. Amlopin 5 mg zj. pp 5. Glucobay a' 100 mg 3 x 1 tbl. 6. Glurenorm a' 60 mg 2 x 1 tbl 7. Diuver a' 10 mg 1 tbl zjutraj 8. Propranolol Teva a' 20 mg 9. Makrobid a' 100 mg 2 x 1 tbl (zdravljenje zaključeno ob odpustu). 10. Euthyrox a' 25 mcg 1 tbl zjutraj na tešče 11. Marevan tbl. po shemi 12. Tam…	0					DS-075	1	Kamiren 4mg zvečer	1.2	1	0	zamenjava: amplopin
13	1. OLANZAPIN TEVA® 10 mg 2. MIRZATEN® 30 mg 3. MEMAXA® 20 mg 4. PERLUNA® 10 mg 5. LANITOP® 0,1 mg 6. BLOXAN® 100 mg 7. ASPIRIN PROTECT® 100 mg 8. KALCIJEV KARBONAT® 1000 mg 9. PLIVIT D3 kapljice 10. TRITACE® 2,5 mg 11. DORETA® 37,5/325 mg 12. DISTRANEVRIN® 13. PRIMOTREN® tbl.	13	1. OLANZAPIN TEVA® 10 mg 2. MIRZATEN® 30 mg 3. MEMAXA® 20 mg 4. PERLUNA® 10 mg 5. BOREZ® 5 mg 6. XARELTO® 20 mg 7. TRITACE® 2,5 mg 8. DISTRANEVRIN® 9. PRIMOTREN® tbl. 10. KALCIJEV KARBONAT® 1000 mg 11. PLIVIT D3 kapljice 12. OXYCONTIN® 10 mg 13. ANALGIN® 500 mg	13	Alventa 150 mg zj. 2. Mirzaten 30 mg zv. 3. Olanzapin Teva 10 mg zv. 4. Memaxa 20 mg zj. 5. Perluna 10 mg zv. 6. Lanitop 1/2 tbl. zj. 7. Borez 2.5 mg zj. 8. Aspirin 100 mg opoldan 9. Tritace 2.5 mg 1 tbl. zj. pavza 10. Nolpaza 40 mg zj. + 20 mg zv. 11. Oxycontin a' 10 mg, 2 x 1 tbl. od 17.6. 12. Kalcijev karbonat 1 g opoldan 13. Plivit D 35 kapljic zj. ob sobotah	0					DS-077	2	Lanitop, zolpidem 10mg	1	2	2	lanitop-metildigoksin
12	1. PAROXAT® 20 mg 2. LOQUEN® 100 mg 3. PRENESSA® 8 mg 4. CONCOR® 5 mg 5. ALDACTONE® 25 mg 6. LASIX® 40 mg 7. ADALAT OROS® 60 mg 8. ACIPAN® 20 mg 9. GLUCOPHAGE® 1000 mg 10. SEVREDOL® 10 mg 11. LOQUEN® 25 mg 12. LEKADOL® 500 mg	11	1. PAROXAT® 20 mg 2. LOQUEN® 100 mg 3. PRENESSA® 8 mg 4. CONCOR® 5 mg 5. ALDACTONE® 25 mg 6. LASIX® 40 mg 7. ADALAT OROS® 60 mg 8. ACIPAN® 20 mg 9. GLUCOPHAGE® 1000 mg 10. SEVREDOL® 10 mg 11. LOQUEN® 25 mg	15	1. Th: Loquen 100 mg. zj. + 200 mg. zv., 2. Paroxat 20 mg. zj. 3. Distranevrin 3 x 1 - 2 caps. p.p., 4. Folacin 3 x 1 tbl. 5. Prenessa 8 mg. zj., 6. Concor 2 x 5 mg., 7. Aldactone 25 mg. zj., 8. Lasix 40 mg. zj., 9. Adalad Oros 2 x 60 mg., 10. Acipan 2 x 20 mg., 11. Glucophage 2 x 1000 mg., 12. Severdol 2 x 10 mg., 13. Temesta a 2 mg. 1 amp. i.m. p.p. ADA dieta 14. Amoxiklav solvo 2 x 1000 mg (od…	0					DS-078	1	ADALAT OROS® 60 mg	/	/	1	ADALAT OROS® 60 mg
10	1. RISPERDAL® solucija 2. FOLACIN® 3. B-COMPLEX® 4. BLOXAN® 100 mg 5. AMPRIL® 1,25 mg 6. ASPIRIN PROTECT® 100 mg 7. NOLPAZA® 20 mg 8. ANALGIN® 500 mg 9. FENISTIL® gel 10. HEPAN® gel	8	1. RISPERDAL® solucija 2. FOLACIN® 3. B-COMPLEX® 4. BLOXAN® 100 mg 5. NOLPAZA® 20 mg 6. ANALGIN® 500 mg 7. FENISTIL® gel 8. HEPAN® gel	5	1. Th: Risperdal sol. 2 x 0,5 ml. 2. B-complex 3 x 2 drg., 3. Bloxan a 100 mg. 2 x 1/4 tbl. 4. Nolpaza a 20 mg. 2 x 1 tbl., 5. Analgin 3 x 1 tbl.,	0					DS-079	0	/	/	/	/	/
11	1. DISTRANEVRIN® 192 mg 2. RISPOLUX® solucija 3. FLUZEPAM® 15 mg 4. MAREVAN® 5. ALDACTONE® 25 mg 6. PRENESSA® 4 mg 7. LANITOP® 0,2 mg 8. BYOL® 1,25 mg 9. ANALGIN® 500 mg 10. EDEMID® 40 mg 11. ANALGIN® 500 mg	11	1. DISTRANEVRIN® 192 mg 2. RISPOLUX® solucija 3. FLUZEPAM® 15 mg 4. MAREVAN® 5. ALDACTONE® 25 mg 6. PRENESSA® 4 mg 7. LANITOP® 0,2 mg 8. BYOL® 5 mg 9. ANALGIN® 500 mg 10. EDEMID® 40 mg 11. ANALGIN® 500 mg	9	1. th.: Loquen a 25 mg 2 tbl zvečer 2. Distranevrin 2 caps. zvečer + 1 caps. po potrebi čez dan 3. Aldactone a 25 mg 1 tbl zjutraj, vsak drugi dan parni 4. Edemid tbl. a 40 mg 1 tbl zjutraj vsak drugi dan neparni. 5. Lanitop 1 tbl zjutraj - ob nedeljah pavza 6. Prenesa a 2 mg 1 tbl zjutraj 7. Byol 2 x 1,25 mg pavza 8. Nolpaza a 40 mg 1 tbl zjutraj na tešče in 9. Marevan po shemi	0					DS-081	1	Lanitop	0	/	/	/
12	1. GLUCOPHAGE® 2. DIAPREL MR 60® 3. NOLPAZA® 4. PRENESSA® 5. TERTENSIF SR® 6. CORYOL® 7. LORAM® 8. ALVENTA ® 9. KVENTIAX® 10. MIRZATEN® 11. PERLUNA® 12. SPASMEX®	11	1. GLUCOPHAGE® 2. NOLPAZA® 3. PRENESSA® 4. TERTENSIF SR® 5. CORYOL® 6. LORAM® 7. ALVENTA ® 8. MIRZATEN® 9. PERLUNA® 10. ASPIRIN PROTECT® 100 mg 11. SORVASTA® 20 mg	8	1. Th: Alventa 75 mg. 2 tbl. zj. (III) 2. Mirzaten 45 mg. zv. (III) 3. Glucophage 2 x 500 mg. 4. Diaprel MR 60 mg. zj., 5. Prenessa 8 mg. zj. 6. Coryol 2 x 6,15 mg. ob obroku 7. Nolpaza 40 mg. zj. na tešče, 8. Nalgesyn 550 mg. 1-2 tbl. p.p., v primeru bolečine v roki (I)	0					DS-082	1	Loram 3x1,25mg +1,25mg p.p.	/	/	0	/
10	1. NOVONORM® 2 mg 2. ASPIRIN PROTECT® 100 mg 3. MONOPRIL® 20 mg 4. MONOPRIL PLUS® 20/12,5 mg 5. MAGNESOL® 6. DORETA® 37,5/325 mg 7. DISTRANEURIN® 192 mg 8. ANALGIN® 500 mg 9. KVENTIAX® 25 mg 10. FRAXIPARINE® 0,6 mL	9	1. NOVONORM® 2 mg 2. MONOPRIL® 20 mg 3. MONOPRIL PLUS® 20/12,5 mg 4. MAGNESOL® 5. DISTRANEURIN® 192 mg 6. ANALGIN® 500 mg 7. KVENTIAX® 25 mg 8. CYMBALTA® 60 mg 9. XARELTO® 20 mg	7	1. th.: Kventiax a 25 mg 2 tbl zvečer (I) 2. NovoNorm tbl a 2 mg 3 x 1 tbl. (I) 3. Monopril tbl a 20 mg 1 tbl zjutraj (I) 4. Monopril plus tbl a 20/12,5 mg 1 tbl zjutraj (I) 5. Aspirin protect 1 tbl 100 mg 1 tbl opoldan (pavza) 6. Analgin 3 x 1 tbl (II) 7. Bactigrast obliž 3 x tedensko 8. Vliwazell sekundarna obloga 9. Fraxiparine amp. 0,6 ml subc. / 24 ur do pregleda v žilni ambulanti CAVE HIPNO…	0					DS-083	0	/	/	/	/	/
14	1. CYMBALTA® 60 mg 2. PERLUNA® 10 mg 3. NOOTROPIL® 1200 mg 4. DIUVER® 10 mg 5. ZALDIAR® 37,5/325 mg 6. CARDIOPIRIN® 100 mg 7. COZAAR® 100 mg 8. PRENESSA® 8 mg 9. CONCOR® 5 mg 10. CRESTOR® 20 mg 11. NILAR® 20 mg 12. MONKASTA® 10 mg 13. SERETIDE® 14. BERODUAL®	12	1. CYMBALTA® 90 mg 2. PERLUNA® 10 mg 3. DIUVER® 10 mg 4. ANALGIN® 500 mg 5. CARDIOPIRIN® 100 mg 6. AMLOPIN® 5 mg 7. PRENESSA® 8 mg 8. CONCOR® 5 mg 9. CRESTOR® 20 mg 10. MONKASTA® 10 mg 11. SERETIDE® 50/500 12. BERODUAL®	13	1. Cymbalta 60 mg 1 caps. zj. (III) 2. Perluna 10 mg zv. ob 21.00 uri (III) 3. Diuver 10 mg zj. 4. Cardiopirin 100 mg opoldan 5. Prenessa 8 mg zj. 6. Concor 5 mg zj. 7. Amlopin 5 mg zv. (I) 8. Analgin 500 mg 2 x 1 tbl. (I) 9. Crestor 20 mg zv. 10. Nilar 40 mg zj. na tešče 11. Monkasta 10 mg zv. 12. Seretide Diskus 1 vpih na 12 ur 13. Beredual 1-2 vpiha p.p.	0					DS-087	2	NOOTROPIL® 1200 mg, perluna zvečer 10 mg	/	/	1	Perluna 10 mg zv, nootropil ukinjen
9	1. NOVOMIX® 30 2. DISTRANEURIN® 192 mg 3. LYRICA® 75 mg 4. CONCOR® 2,5 mg 5. OLIVIN® 20 mg 6. ANATON® 20/12,5 mg 7. PREDUCTAL® 8. ASPIRIN PROTECT® 100 mg 9. DISTRANEURIN®	7	1. NOVOMIX® 30 2. DISTRANEURIN® 192 mg 3. LYRICA® 150 mg 4. OLIVIN® 20 mg 5. ANATON® 20/12,5 mg 6. ASPIRIN PROTECT® 100 mg 7. DISTRANEURIN®	7	1. Th.: Novomix 30 FP 30 ie zj. + 14 ie zv. Plivit B 1 amp. i.m. dnevno, s to terapijo smo zaključili. 2. Folacin 3 x 1 tbl. 3. B-complex 3 x 1 tbl. 4. Distranevrin pp. 0+1+1 5. Concor 2.5 mg zj. 6. Preductal MR a 35 2 x 1 tbl. 7. Aspirin protect a 100 mg 1 tbl. opoldan ADA dieta	0					DS-088	0	/	/	/	/	/
8	1. SETININ 25 mg 2. CORDARONE 200 mg 3. PRENESSA 4 mg 4. EDEMID 40 mg 5. DILATREND 12,5 mg 6. ACIPAN 20 mg 7. SIMVACOR 40 mg 8. RANEXA 500 mg	8	1. SETININ 25 mg 2. CORDARONE 200 mg 3. PRENESSA 4 mg 4. EDEMID 40 mg 5. DILATREND 12,5 mg 6. SIMVACOR 20 mg 7. RANEXA 500 mg 8. ACIPAN 20 mg	11	1. th.: Loquen a 25 mg 2 tbl zvečer 2. Donepezil Pliva 5 mg zvečer še en mesec, nato odmerek titrirati na 10 mg zvečer 3. Cordarone a 200 mg 1/2 tbl zjutraj 4. Prenesa a 4 mg 1 tbl zjutraj 5. Edemid a 40 mg 1/2 tbl zjutraj vsak drugi dan, neparni 6. Dilatren a 12,5 mg 1 tbl zjutraj 7. Sinvacor a 20 mg 1 tbl zvečer 8. Ranexa a 500 mg 2 x 1 tbl 9. Acipan 20 mg 1 tbl na tešče 10. Analgin 1 tbl pred …	0					DS-090	0	/	/	/	/	/
15	1. KALCIJEV KARBONAT 1000 mg 2. RISSET 1 mg 3. DISTRANEURIN 192 mg 4. MEMANTINE TEVA 20 mg 5. LYRICA 75 mg 6. LASIX 40 mg 7. SIRDALUD 2 mg 8. PORTALAK sirup 9. PLIVIT D3 10. CONCOR 2,5 mg 11. BONVIVA 150 mg 12. MAREVAN 3 mg 13. SANVAL 5 mg 14. BERODUAL 15. DULCOLAX supp.	10	1. RISSET 1 mg 2. DISTRANEURIN 192 mg 3. MEMANTINE TEVA 20 mg 4. LYRICA 75 mg 5. PORTALAK sirup 6. CONCOR 2,5 mg 7. MAREVAN 3 mg 8. SANVAL 5 mg 9. VENTOLIN 10. DULCOLAX supp.	12	Th.: Risset 2 x 0.5 mg Distranevrin 2 caps. zv. Memantin Teva 20 mg zj. Folacin 3 x 1 tbl. Lyrica 2 x 150 mg Lasix a 40 mg 1 tbl. zj. vsak drugi dan, neparni Concor 2.5 mg zj. Marevan a 3 mg 1/2 tbl. zv. ob ponedeljkih in petkih Kalcijev karb. 500 mg zj. Plivit D3 35 gtt ob ponedeljkih zj. Bonviva 150 mg 1 x mesečno Portalac sirup 3 x 2 žlici Tears nturale gtt 2 x 1 kapljiva v obe oči Lacryvisc g…	0					DS-091	1	Sirdalud	1	1	0	/
11	1. SETININ 25 mg 2. DISTRANEURIN 192 mg 3. MAREVAN 4. KALCIJEV KARBONAT 5. PLIVIT D3 6. AMLOPIN 5 mg 7. VOXIN 8 mg 8. CORYOL 6,25 mg 9. EDEMID 40 mg 10. PANRAZOL 20 mg 11. DISTRANEVRIN	10	1. SETININ 25 mg 2. DISTRANEURIN 192 mg 3. MAREVAN 4. KALCIJEV KARBONAT 1 g 5. ROCALTROL 0,25 mcg 6. AMLOPIN 5 mg 7. VOXIN 8 mg 8. CORYOL 6,25 mg 9. EDEMID 40 mg 10. DISTRANEVRIN	15	Setinin 25 mg. zjutraj in 50 mg. zvečer 13. Abilify 5 mg. zjutraj 14. Distranevrin 3 caps. zvečer 15. Analgin 2 do 3 x 1 tbl. 16. Ciprobay a' 250 mg. 2 x 1 tbl. (še 4 dni) 17. Kalcijev karbonat 1 gr. opoldan (pavza v času antibiotične terapije) 18. Rocaltrol 0,25 mcg. 1 tbl. opoldan 19. Amlopin a' 5 mg. 1 tbl. zjutraj 20. Voxin a' 8 mg. 1 tbl. zjutraj 21. Coryol a' 6,25 mg. 2 x 1 tbl. 22. Edemid …	0					DS-092	0	/	/	/	/	/
13	1. ALVENTA 75 mg 2. FLUZEPAM 15 mg 3. ABILIFY 10 mg 4. MEMAXA 20 mg 5. TRITTICO 150 mg 6. BYOL 5 mg 7. AGLURAB 500 mg 8. MONOPRIL 20 mg 9. LSCOL XL 80 mg 10. NOLPAZA 20 mg 11. ANALGIN 500 mg 12. NITROLINGUAL 13. OKSAZEPAM	13	1. ALVENTA 75 mg 2. ABILIFY 10 mg 3. MEMAXA 20 mg 4. TRITTICO 150 mg 5. BYOL 5 mg 6. AGLURAB 500 mg 7. MONOPRIL 20 mg 8. LSCOL XL 80 mg 9. NOLPAZA 20 mg 10. ANALGIN 500 mg 11. ASPIRIN PROTECT 100 mg 12. NITROLINGUAL 13. OKSAZEPAM	12	1. Th: Alventa 150 mg. 1 caps. zj. (III) 2. Abilify 10 mg. 1/2 tbl. zj. (III) 3. Memaxa 20 mg. zj. (III) 4. Trittico 150 mg. zv. (III) 5. Fluzepam 15 mg. zv. + 15 mg. p.p. (III) 6. Byol 5 mg. zj. 7. Aglurab 3 x 500 mg. ob ADA 8. Monopril 20 mg. zj., 9. Lescol XL 160 mg. zv., 10. Nolpaza 20 mg. zj., 11. Analgin 2 x 500 mg., 12. Aspirin protect 100 mg. opoldan	0					DS-094	0	/	/	/	/	/
13	1. ALVENTA 75 mg 2. LEPONEX 25 mg 3. PERLUNA 10 mg 4. DONEPEZIL PLIVA 10mg 5. ATORIS 10 mg 6. CORYOL 12,5 mg 7. EXFORGE HCT 10/160/12,5 mg 8. ASPIRIN PROTECT 100 mg 9. MAREVAN 3 mg 10. PANRAZOL 20 mg 11. FOLACIN 5 mg 12. NUTROF TOTAL 13. HELEX 0,25 mg	10	1. ALVENTA 75 mg 2. LEPONEX 25 mg 3. PERLUNA 10 mg 4. DONEPEZIL PLIVA 10mg 5. ATORIS 10 mg 6. CORYOL 12,5 mg 7. EXFORGE HCT 10/160/12,5 mg 8. MAREVAN 3 mg 9. FOLACIN 5 mg 10. NUTROF TOTAL	10	1. Th: Alventa 75 mg. 1 tbl. zj. (III) 2. Leponex 25 mg. 1/4 tbl. zj. + 1/2 tbl. zv. (II) 3. Perluna 5 mg. 1 tbl. zv. (III) 4. Donepezil Actavis 10 mg. 1 tbl. zv. (III) 5. Athoris 10 mg. zv., 6. Coryol 2 x 12,5 mg. 7. Exforge HCT 10/160/12,5 zj., 8. Marevan po shemi iz kartona antikoagulantne th. 9. Panrazol 20 mg. zj. na tešče 10. Nutrof tot.caps. zj.	0					DS-095	2	LEPONEX 25 mg PERLUNA 10 mg	4	1	1	Leponex, perluna zmanjšana na 5 mg
15	1. AGLURAB 1000 mg 2. AMARYL 6 mg 3. INSULATARD 4. LAMICTAL 100 mg 5. APAURIN 2 mg 6. ALVENTA 150 mg 7. RAWEL SR 1,5mg 8. BYOL 2,5 mg 9. COMBODART 0,5/0,4 mg 10. TULIP 20 mg 11. TADOL 100 mg 12. SALOFALK 500mg 13. ORTANOL 20 mg 14. AZARGA sol 15. DULCOLAX svečke	14	1. AGLURAB 1000 mg 1+1 2. AMARYL 6 mg 1*1 zjutraj 3. INSULATARD 28i.e. ob 20.00 uri 4. LAMICTAL 100 mg 1+1 5. APAURIN 2 mg 1+1+1 6. ALVENTA 150 mg 2*1 zjutraj 7. RAWEL SR 1,5mg 1*1 zjutraj 8. AMPRIL 2,5 mg 1*1 zvečer 9. COMBODART 0,5/0,4 mg 1*1 opoldne 10. TULIP 20 mg 1*1 zjutraj 11. TADOL 100 mg 1+1 12. SALOFALK 500mg 1+1 13. AZARGA sol 1+1 kapljica v oko 14. DULCOLAX svečke 1 supp. p.p.	14	1. Th: Lamictal 2 x 100 mg., 2. Apaurin 3 x 2 mg., 3. Alventa 225 mg. zj., 4. Rawell SR 1,5 mg. zj., 5. Amaryl 6 mg. zj., 6. Azarga 2 x 1 gtt 7. Tulip 20 mg. zj., 8. Aglurab 2 x 1000 mg., 9. Byol 2,5 mg. zj., 10. Tadol 2 x 100 mg., 11. Combodart 1 op. 12. Salofalk 2 x 500 mg., 13. Ortanol 20 mg. zj., 14. Dulcolax supp.	0					DS-096	1	APAURIN 2 mg	/	/	1	APAURIN 2 mg
14	1. FAXIPROL 75 mg 2. PERLUNA 5 mg 3. KAMIREN 4 mg 4. PLAVIX 75 mg 5. ARCOXIA 60 mg 6. LASIX 40 mg 7. RAWEL 1,5 mg 8. GLUCOPHAGE 500 mg 9. TEOTARD 200 mg 10. PRENESSA 4 mg 11. ZALDIAR 12. LACIPIL 4 mg 13. TULIP 40 mg 14. DEPAKINE CHRONO 500 mg	13	1. FAXIPROL 75 mg 2. PERLUNA 5 mg 3. KAMIREN 4 mg 4. PLAVIX 75 mg 5. LASIX 40 mg 6. RAWEL 1,5 mg 7. GLUCOPHAGE 500 mg 8. TEOTARD 200 mg 9. MONOPRIL 20 mg 10. ZALDIAR 11. LACIPIL 4 mg 12. TULIP 40 mg 13. DEPAKINE CHRONO 500 mg	13	1. Th.: Faxiprol a 75 mg zj. 2. Depakine chrono a 800 mg zv. 3. Concor a 2.5 mg zj. 4. Panrazol a 20 mg 1 tbl. zj. na tešče 5. Kamiren 4 mg zv. 6. Plavix 75 mg zj. (alergija na salicilate) 7. Lasix a 40 mg izmenjaje en dan 1 tbl. zj., drugi dan 1/2 tbl. zj. 8. Glucophage 2 x 500 mg 9. Monopril 20 mg zv. 10. Lacipil 4 mg zv. 11. Tulip 40 mg zv. 12. Teotard 2 x 200 mg 13. Analgin 2 x 1 tbl.	0					DS-098	2	Teotard 200mg 1+1, KAMIREN 4 mg	1	2	2	Teotard, Kamiren
12	1. VEGIFEM 10 mg 2. EDEMID 40 mg 3. EXELON 13,3 mg/24 h 4. BERODUAL N 200 odmerkov 5. LEPONEX 25 mg 6. OKSAZEPAM 10 mg 7. CONCOR COR 2,5 mg 8. PANRAZOL 40 mg 9. FOLACIN 10. TEVITAMOL 500 mg 11. SPASMEX FORTE 12. OKSAZEPAM 10 mg	10	1. VEGIFEM 10 mg 2. EXELON 13,3 mg/24 h 3. BERODUAL N 200 odmerkov 4. LEPONEX 25 mg 5. OKSAZEPAM 10 mg 6. CONCOR COR 2,5 mg 7. FOLACIN 8. TEVITAMOL 500 mg 9. BUSCOPAN 10. OKSAZEPAM 10 mg	8	1. Th.: Leponex 100 mg 2 x 1/2 tbl. II 2. Exelon TDO 13.3. mg zj. na 24 ur II 3. Oxazepam 3 x 10 mg III, postopoma nižati odmerke za 10 % tedensko. 4. Concor Cor 2.5 mg zj. 5. Lasix 40 mg zj. 6. Berudual 2 x 1 vpih 7. Panrazol 20 mg zj. na tešče 8. Vagifen vaginalete od 25 mg ob ponedeljskih, sredah in petkih	0					DS-099	1	LEPONEX 25 mg	/	/	1	Leponex
12	1. ALVENTA 2. MIRZATEN 3. SEROQUEL SR 4. LYRICA 5. NOLPAZA 6. LEKOPTIN 7. TEOTARD 8. ROCALTROL 9. PORTALAK 10. FLUZAPAM 11. ANALGIN 500 mg 12. EXELON 13,3 mg/24 ur	10	1. ALVENTA 2. MIRZATEN 3. SEROQUEL SR 4. LYRICA 5. 6. LEKOPTIN 7. PORTALAK 8. FLUZAPAM 9. ANALGIN 500 mg 10. EXELON 13,3 mg/24 ur	12	1. Alventa caps. 252 mg. zj. (1 caps. od 150 mg. + 1 caps. od 75 mg.) 2. Mirzaten 30 mg. zv., 3. Seroquel SR 400 mg. ob 17 uri 4. Lyrica 2 x 300 mg., 5. Exelon TDO 13,3 mg. na 24 ur 6. Nolpaza 20 mg. zj. na tešče 7. Lekoptin 3 x 400 mg., 8. Teotard 2 x 200 mg., 9. Rocaltrol 0,25 mg. zj. 10. Analgin do 2 x 1 tbl. p.p., 11. Fluzepam 15 mg. zv. p.p. 12. Portalac sirup 2 žl. zj. p.p.	0					DS-100	1	Teotard 200mg 1+1, FLUZEPAM	1	2	1	Teotard
11	1. B12 depo 2. Kventiax 3. Asentra 100 mg 4. Folacin 5 mg 5. Analgin 500 mg 6. Enap 5 mg 7. Adalat OROS 30 mg 8. Crestor 10 mg 9. Amaryl 4 mg 10. Euthyrox 50 mcg 11. Nolpaza 40 mg	12	1. B12 depo 2. Kventiax 3. Lyrica 75 mg 4. Folacin 5 mg 5. Analgin 500 mg 6. Enap 5 mg 7. Venlafaksin Actavis 8. Crestor 20 mg 9. Amaryl 4 mg 10. Euthyrox 50 mcg 11. Nolpaza 20 mg 12. Aspirin Protect 100 mg	15	1. Th.: Kventiax 50 mg zj. in 100 mg zv. 2. Asentra 50 mg zj. 3. Venlafaxin Actavis 75 mg zj. 4. Folacin 3 x 1 tbl. 5. Nolpaza 40 mg zj. 6. Coryol 2 x 6.25 mg 7. Analgin 3 x 1 tbl. 8. Enap 5 mg zj. 9. Adalat Oros 30 mg zj. 10. Krestor 10 mg zv. 11. Amaryl 6 mg zj. 12. Euthyrox 50 mcg zj. 13. Lyrica 2 x 75 mg 14. Aspirin protect 100 mg opoldan 15. Prorektal sirup 2 žlici zj.	0					DS-101	1	Adalat OROS 30 mg	1	2	1	Adalat OROS 30 mg
12	1. PERLUNA 10 mg 2. PREDUCTAL MR 3. EDEMID 40 mg 4. KALINOR 5. ALDACTONE 25 mg 6. TEOTARD 200 mg 7. ORMIDOL 50 mg 8. ASPIRIN PROTECT 100 mg 9. PROSTIDE 5 mg 10. VASILIP 20 mg 11. NOLPAZA 40 mg 12. PRITOR 40 mg	8	1. PERLUNA 10 mg 2. EDEMID 40 mg 3. PROSTIDE 5 mg 4. VASILIP 20 mg 5. NOLPAZA 20 mg 6. CORYOL 3,125 mg 7. MONOPRIL 20 mg 8. VENTOLIN pršilo	9	Perluna 10 mg zvečer po potrebi (I) 2. Preductal 2 x 1 tbl. (I) 3. Edemid 20 mg zjutraj (I) 4. Teotard 2 x 200 mg (I) 5. Ormidol 50 mg zjutraj (I) 6. Aspirin protect 100 mg opoldan (I) 7. Prostide 5 mg zvečer (I) 8. Vasilip 20 mg zvečer (I) 9. Nolpaza 40 mg zjutraj (I)	0					DS-102	1	Teotard 200mg 1+1, zolpidem > 5mg/d	1	2.4	1	Teotard, zolpidem le p.p.
10	1. ALVENTA 75 mg 2. WELLBUTRIN 300 mg 3. MEMANTIN MERZ 10 mg 4. LOQUEN 200 mg 5. LYRICA 150 mg 6. PERLUNA 10 mg 7. LEKADOL 500 mg 8. PORTALAK 9. DULCOLAX 10. EDEMID 40 mg	10	1. ALVENTA 75 mg 2. WELLBUTRIN 300 mg 3. MEMANTIN MERZ 10 mg 4. LOQUEN 200 mg 5. LYRICA 150 mg 6. PERLUNA 10 mg 7. ANALGIN 500 mg 8. PORTALAK 9. DULCOLAX 10. EDEMID 40 mg	7	1. Th.: Alventa 150 mg. 1 tbl. zjutraj 2. Lyrica 2 x 300 mg. 3. Memantin merc 20 mg. zjutraj 4. Loquen 200 mg. zvečer 5. Perluna 10 mg. zvečer 6. Wellbutrin XR 300 mg. zjutraj 7. Analgin 2 x 500 mg.	0					DS-103	1	perluna > 5 mg/d	/	/	1	perluna > 5 mg/d
7	1. RISPOLUX 0,5 mL 2. ASPIRIN PROTECT 100 mg 3. VASILIP 20 mg 4. PLIVIT D3 5. AMLESSA 4 mg 6. EDEMID 40 mg 7. ZALDIAR 37,5/325 mg	7	1. RISPOLUX 0,5 mL 2. ASPIRIN PROTECT 100 mg 3. VASILIP 20 mg 4. PLIVIT D3 5. AMLESSA 8 mg/10 mg 6. EDEMID 40 mg 7. TEVITAMOL 500 mg	8	1. Th.: Rispons 1 mg, 1 tbl. zv. (III) 2. Fluzepam 15 mg, 1 caps zv. (III) 3. Aspirin protect 100 mg opoldan 4. Vasilip 40 mg zv. 5. Plivit D3 sol, 4 gtt zj. 6. Amlessa 8 mg zj. 7. Edemid 40 mg zj. /2 dni - parni 8. Zaldiar 1 caps zj.	0					DS-104	0	/	/	/	/	/
14	1. CYMBALTA 60 mg 2. LOQUEN 25 mg 3. EXELON DUO 4,6/24 h 4. ANALGIN 500 mg 5. PANRAZOL 20 mg 6. PRENESSA 8 mg 7. LACIPIL 4 mg 8. VASILIP 20 mg 9. MAREVAN 10. CONCOR COR 2,5 mg 11. LASIX 40 mg 12. ALDACTONE 25 mg 13. HUMALOG 25 14. HUMALOG 50	13	1. ALVENTA 75 mg 2. LOQUEN 25 mg 3. EXELON DUO 4,6/24 h 4. ANALGIN 500 mg 5. PANRAZOL 20 mg 6. LACIPIL 4 mg 7. VASILIP 20 mg 8. MAREVAN 9. CONCOR COR 2,5 mg 10. LASIX 40 mg 11. AMPRIL 5 mg 12. HUMALOG 25 13. HUMALOG 50	14	1. Th.: Humalog mix 25 22 i.e.sc. zj., Humalog mix 50 12 i.e.sc.v primeru zvišanega SVK nad 10 mmol/L 2. Alventa 75 mg. zj. (III) 3. Loquen 25 mg. 2 tbl. zv.(II) 4. Perluna 10 mg. zv. 1 tbl. zv. p.p. (II) 5. Exelon TDO 4,6 mg. 1 obliž na 24 ur še 14 dni(I) potem nadaljevati z Exelon TDO 9,5 mg. 1 obliž na 24 ur še en mesec (I), potem nadaljevati z Exelon TDO 13,3 mg. 1 obliž na 24 ur naprej (II) …	0					DS-105	0	/	/	/	/	/
13	1. LERCAPRESS 10 mg 2. VASILIP 20 mg 3. CONCOR COR 2,5 mg 4. ULTOP 20 mg 5. LASIX 40 mg 6. KEPPRA 250 mg 7. FLONIDAN 10 mg 8. SALOFALK 250 mg 9. MODITEN 1 mg 10. SANVAL 10 mg 11. MEDROL 4 mg 12. OLIVIN 10 mg 13. CLEXANE 0,4 mL	11	1. LACIPIL 4 mg 2. VASILIP 20 mg 3. CONCOR COR 2,5 mg 4. LASIX 40 mg 5. KEPPRA 250 mg 6. FLONIDAN 10 mg 7. SANVAL 10 mg 8. MEDROL 4 mg 9. CLEXANE 0,2 mL 10. AMPRIL 2,5 mg 11. ALVENTA 75 mg	12	1. Th.: Alventa 75 mg zj. 2. Lercapress 1 tbl. zj. 3. Vasilip 20 mg zv. 4. Concor 2.5 mg zj. 5. Ultop 20 mg na tešče 6. Lasix 40 mg 1 tbl. zj. ob pon., sre. in petkih 7. Keppra 2 x 250 (po potrebi titrirati do maksimalno 2 x 500) 8. Flonidin 1 tbl. zj. 9. Salofag 2 x 250 mg 10. Sanval 10 mg zv. 11. Medrol 4 mg zj. 12. Clexane 0.4 ml subkutano 13. Analgin amp. do 2 x 1 i.m. ( temperatura višja od …	0					DS-106	2	MODITEN 1 mg SANVAL 10 mg	1	1	1	Moditen ukinjen, zolpidem ostaja
12	1. ASENTRA 100 mg 2. LYRICA 75 mg 3. SANVAL 5 mg 4. LOQUEN 25 mg 5. OMNIC OCAS 0,4 mg 6. BYOL 2,5 mg 7. LASIX 40 mg 8. ASPIRIN PROTECT 100 mg 9. ACIPAN 20mg 10. ANALGIN 500 mg 11. BERODUAL 0,05 mg/0,02 mg 12. DULCOLAX 10mg	11	1. MIRZATEN 30 mg 2. LYRICA 75 mg 3. SANVAL 5 mg 4. OMNIC OCAS 0,4 mg 5. BYOL 2,5 mg 6. LASIX 40 mg 7. ASPIRIN PROTECT 100 mg 8. ACIPAN 20mg 9. ANALGIN 500 mg 10. BERODUAL 0,05 mg/0,02 mg 11. DULCOLAX 10mg	11	1. Mirzaten 30 mg zv. 2. Loquen 25 mg zv. 3. Lyrica 2 x 75 mg ( kar je max. odm.-ledvična insuf.) 4. Omnic Ocas 0.4 mg zv. 5. Byol 2.5 mg zj. 6. Lasix a 40 mg 1/2 tbl. na dva dni zj. 7. Aspirin protect 100 mg opoldan ( pol ure pred obrokom) 8. Acipan 20 mg zj. na tešče 9. Analgin do 2 x 1 tbl. p.p. 10. Berodual sprej 1-2 vpiha p.p. 11. Dulcolax 1 sup. p.p.	0					DS-107	0	/	/	/	/	/
10	1. EXELON 4,6/24 h 2. TORENDO Q TAB 2 mg 3. FOLACIN 4. MAPRON 50 mg 5. DISTRANEURIN cps. 6. AMPRIL 5 mg 7. IBUPROFEN 400 mg 8. SOBYCOR 2,5 mg 9. PANRAZOL 40 mg 10. ABILIFY 10 mg	9	1. EXELON 4,6/24 h 2. FOLACIN 3. MAPRON 50 mg 4. DISTRANEURIN cps. 5. AMPRIL 2,5 mg 6. IBUPROFEN 400 mg 7. SOBYCOR 2,5 mg 8. PANRAZOL 20 mg 9. ABILIFY 10 mg	8	1. Th: Abilify 15 mg. 1 tbl. zj. (III) 2. Setinin 25 mg. 1 tbl. zv. + 1 tbl. p.p. v primeru nemira ali nespečnosti 3. Exelon TDO 9,5 mg. na 24 ur še 14 dni (I), potem nadaljevati z Exelon TDO 13,3 mg. na 24 ur naprej 4. Mapron 50 mg. 1 tbl. zj. (III) 5. Ampril 5 mg. zj., 6. Sobicor 2,5 mg. zj. 7. Panrazol 20 mg. zj. na tešče 8. Ibuprofen 2 x 400 mg.	0					DS-109	0	/	/	/	/	/
11	1. ASENTRA 100 mg 2. SEROQUEL SR 200 mg 3. FOLACIN 4. MEMANTIN MERZ 10 mg 5. ACIPAN 40 mg 6. LASIX 40 mg 7. CONCOR 5 mg 8. ALDACTONE 25 mg 9. ASPIRIN PROTECT 40 mg 10. ATORIS 20 mg 11. NOVOMIX 30	11	1. ASENTRA 100 mg 2. SEROQUEL SR 200 mg 3. FOLACIN 4. MEMANTIN MERZ 10 mg 5. ACIPAN 20 mg 6. LASIX 40 mg 7. CONCOR 5 mg 8. AMPRIL 1,25 mg 9. ASPIRIN PROTECT 40 mg 10. ATORIS 20 mg 11. NOVOMIX 30	11	1. Th.: Asentra 100 mg. zjutraj 2. Seroquel SR 200 mg. zvečer 3. Xapimant a' 20 mg. 3/4 tbl. še šest dni, nato 1 tbl. zjutraj 4. Folacin 3 x 1 tbl. še en mesec 5. Acipan 40 mg. zjutraj 6. Lasix a' 40 mg. 1/2 tbl. zjutraj dva dni - neparni 7. Concor 5 mg. zjutraj 8. Aldactone 25 mg. zjutraj 9. Aspirin protect 100 mg. opoldan pol ure pred obrokom 10. Atoris 20 mg. zvečer ADA dieta 11. Novomix 30 mg…	0					DS-110	0	/	/	/	/	/
9	1. HALDOL gtt. 2 mg/mL 2. DISTRANEURIN 192 mg 3. XARELTO 15 mg 4. CONCOR 5 mg 5. TEOTARD 350 mg 6. ULTIBRO inhaler 7. LASIX 40 mg 8. PRENESSA 4 mg 9. BERODUAL	8	1. HALDOL gtt. 2 mg/mL 2. DISTRANEURIN 192 mg 3. XARELTO 15 mg 4. CONCOR 5 mg 5. ULTIBRO inhaler 6. LASIX 40 mg 7. MONOPRIL 20 mg 8. VENTOLIN spray	10	1. Th.: Haldol a' 2 mg./ml. 5+5+15 kapljic 2. Distranevrin 1 + 1 + 2 do 3 caps. 3. Lasix 40 mg. zjutraj na 2 dni (parni) 4. Concor 2 x 5 mg. 5. Monopril 5 mg. zjutraj 6. Teotard 2 x 350 mg. 7. Ultibro breezhaler 1 x 1 vpih dnevno 8. Xarelto 15 mg. zjutraj 9. Kalinor šumeča tableta zjutraj 10. Atifan unguentum lokalno na stopala 11. Ventolin sprej do 2 x 2 vpiha (Berodual zaradi antiholinergičnega…	0					DS-115	1	Teotard 200mg 1+1	1	2	1	Teotard
11	1. VENLAFAKSIN ACTAVIS 75 mg 2. LAMICTAL 100 mg 3. LOQUEN 200 mg 4. TRITTICO 150 mg 5. LORSILAN 1 mg 6. CORYOL 25 mg 7. LUMIGAN gtt. 8. ACIPAN 20 mg 9. PERLUNA 10 mg 10. CORDIPIN XL 40 mg 11. CORDIPIN	10	1. VENLAFAKSIN ACTAVIS 75 mg 2. LAMICTAL 100 mg 3. MIRZATEN 30 mg 4. TRITTICO 150 mg 5. LORSILAN 1 mg 6. CORYOL 25 mg 7. LUMIGAN gtt. 8. ACIPAN 20 mg 9. PERLUNA 10 mg 10. AMLOPIN 10 mg	9	1. th.: Venlafaxin Actavis 150 mg 1 tbl zjturaj (III) Venlafaxin Actavis 75 mg 1 caps.zjutraj (III) 2. Lamictal 100 mg 2 x 1 tbl (III) Lamictal 50 mg 2 x 1 tbl (III) 3. Donepezil Pliva 10 mg 1 tbl zvečer (III) 4. Lorsilan 1 mg 1 + 1 + 2 (III) 5. Nozinan 25 mg zvečer pred spanjem (II) 6. Coriol 2 x 25 mg 7. Acipan 2 x 20 mg 8. Prenesa 4 mg 1/2 tbl zjutraj (I) 9. Lumigan soll. 1 kapljca v obe oči	0					DS-118	2	cordipin (nifedipin), zolpidem > 5mg/d	1	1	0	/
11	1. MIRZATEN 30 mg 2. OKSAZEPAM 3. PERLUNA 10 mg 4. SORVASTA 10 mg 5. OLIVIN 10 mg 6. ASPIRIN PROTECT 100 mg 7. PANTOPRAZOL 40 mg 8. DIUVER 10 mg 9. BOREZ 2,5 mg 10. LOQUEN 25 mg 11. EUTHYROX 25 mcg	11	1. MIRZATEN 30 mg 2. OKSAZEPAM 3. PERLUNA 10 mg 4. SORVASTA 10 mg 5. OLIVIN 10 mg 6. ASPIRIN PROTECT 100 mg 7. PANTOPRAZOL 20 mg 8. DIUVER 10 mg 9. BOREZ 2,5 mg 10. LOQUEN 25 mg 11. EUTHYROX 25 mcg	10	1. Th.: Haldol soll. 2 mg 3 x 20 kapljic 2. Nozinan 50 mg zvečer ob 20.00 uri + 25 mg po potrebi v primeru nespečnosti 3. Sorvasta 10 mg zvečer, 4. Olivin 2 x 10 mg, 5. Aspirin protect 100 mg opoldan 6. Pantoprazol Teva 40 mg zjutraj na tašče 7. Diover 10 mg zjutraj ob ponedeljkih in petkih 8. Boress 2,5 mg zjutraj 9. Euthyrox 25 ymg zjutraj na tešče 10. Ibuprofen 2 x 400 mg	0					DS-121	1	zolpidem > 5mg/d	1	1	0	/
15	1. APIDRA 100 enot 2. LANTUS SOLOSTAR 100 enot 3. ASPIRIN PROTECT 100 mg 4. RISPERDAL 5. CYMBALTA 30 mg 6. COSOPT gtt. 7. AMPRIL 5 mg 8. PREDUCTAL MR 35 mg 9. XALATAN gtt. 10. LACIPIL 4 mg 11. TULIP 10 mg 12. DIUVER 10 mg 13. PERLUNA 10 mg 14. LORSILAN 1 mg 15. TEVITAMOL 500 mg	15	1. APIDRA 100 enot 2. LANTUS SOLOSTAR 100 enot 3. ASPIRIN PROTECT 100 mg 4. RISPERDAL 5. CYMBALTA 30 mg 6. COSOPT gtt. 7. AMPRIL 5 mg 8. 9. XALATAN gtt. 10. LACIPIL 4 mg 11. TULIP 10 mg 12. DIUVER 10 mg 13. PERLUNA 10 mg 14. LORSILAN 1 mg 15. TEVITAMOL 500 mg	14	1. Lantus solostar 100 enot: 14 i.e zjutraj + 12 i.e. zvečer sc. 2. Apidra 100 enot: 10 i.e. zjutraj + 5 i.e. opoldan + 7 i.e. zvečer sub. 3. Risperdal soll. 2 x 2 ml, 4. Cymbalta 90 mg zjutraj (60 + 30 ) 5. Memantin Merck 10 mg zjutraj (titrirati v tedenskih presledkih na 15 in dokončno 20 mg zjutraj). 6. Ampril 2 x 5 mg, 7. Lacipil 4 mg zjutraj 8. Aspirin Protect 100 mg ob 12.00 uri, 9. Diuver …	0					DS-122	2	Preductal MR 35mg, zolpidem >5mg/d	1	2	1	Preductal
10	1. RISPOLUX 2 mg 2. DISTRANEURIN cps. 3. FOLACIN 4. CORYOL 6,25 mg 5. GOPTEN 2 mg 6. SERETIDE DISCUS 50/500 mg 7. CLOPIXOL 8. VENTOLIN inhalator 9. DULCOLAX supp. 10. PANTOPRAZOL 20 mg	9	1. RISPOLUX 2 mg 2. DISTRANEURIN cps. 3. FOLACIN 4. BOREZ 2,5 mg 5. GOPTEN 0,5 mg 6. SERETIDE DISCUS 50/500 mg 7. CLOPIXOL 8. VENTOLIN inhalator 9. PORTALAK sirup	8	1. Th: Abilify 10 mg. zj., 2. Trittico 150 mg. zv. 3. Folacin 3 x 1 tbl. še en mesec 4. Seretide discus 50/500 mg. 1 vpih zjutraj 5. Gopten a 0,5 mg. 2 caps. zj., 6. Borez 2,5 mg. zj., 7. Portalac sirup 2 x 1 žlica 8. Ventolin sprej 1-2 vpiha po potrebi	0					DS-124	0	/	/	/	/	/
8	1. STALEVO 200/50/200 mg 2. MAREVAN 3 mg 3. EBIXA 10 mg 4. BYOL 1,25 mg 5. LASIX 40 mg 6. LEPONEX 7. EXELON 4,6 mg/h 8. SEROQUEL SR 50 mg	6	1. STALEVO 200/50/200 mg 2. MAREVAN 3 mg 3. BYOL 1,25 mg 4. LEPONEX 5. EXELON 4,6 mg/h 6. SEROQUEL SR 50 mg	7	1. Th.: Seroquel SR 400 mg ob 17.00 uri 2. Exelon TDO 4,6 mg/24 ur (22.4.titrirati na 9,5 mg in mesec dni za tem na 13,3 mg) 3. Stalevo a 100 mg/25 mg/200 mg 1 tbl. ob 7.00, 12.00, 17.00 in 21.00 uri. 4. Byol 1,25 mg zj. 5. Lasix a 40 mg pavza 6. Marevan tbl. po shemi 7. Lanitop 1 tbl. zj.	0					DS-125	1	Leponex	1	1	0	/
12	1. KALCIJEV KARBONAT 1000 mg 2. ANALGIN 500 mg 3. PLIVIT D3 gtt. 4. CYMBALTA 60 mg 5. TORENDO Q TAB 2 mg 6. MOVALIS 15 mg 7. NOLPAZA 20 mg 8. KREON 10 000 9. VASILIP 20 mg 10. ASPIRIN PROTECT 100 mg 11. VAGIFEM vag. 12. AMLESSA 8/10 mg	11	1. KALCIJEV KARBONAT 1000 mg 2. ANALGIN 500 mg 3. PLIVIT D3 gtt. 4. CYMBALTA 90 mg 5. TORENDO Q TAB 2 mg 6. RANITAL 150 mg 7. KREON 10 000 8. VASILIP 20 mg 9. ASPIRIN PROTECT 100 mg 10. VAGIFEM vag. 11. AMLESSA 8/10 mg	3	Dulsevia 60 mg, 1 caps zj.(III) 2. Torendo Q tab. 2 mg, 1 tbl. zv. (III) 3. Analgin 500 mg, 1 - 1 - 2 (I)	0					DS-127	1	Movalis meloksikam	1	1	0	/
9	1. SETININ 2. AKINETON 2 mg 3. APAURIN 5 mg 4. MODITEN 5 mg 5. GLUCOPHAGE 1000 mg 6. HUMULIN M3 7. MODITEN DEPO 8. DIUVER 5 mg 9. EISENSULFAT 100 mg	11	1. SETININ 2. AKINETON 2 mg 3. APAURIN 5 mg 4. MODITEN 5 mg 5. GLUCOPHAGE 1000 mg 6. HUMULIN M 7. MODITEN DEPO 8. DIUVER 5 mg 9. EISENSULFAT 100 mg 1. PLIVIT C 500 mg	8	1. Th.: Leponex 2 x 25 mg 2. Setinin 200 mg zv. (I) 3. Apaurin 2-2-5 mg (I + I) 4. Akineton 1 tbl. zj. (I) 5. Humulin M3 48 i.e. zj.s.c. 6. Glukophage 850 mg zv. 7. Diuver 5 mg zj, 8. Ferrum Lek 2 x 1 tbl. ADA	0					DS-128	2	APAURIN 5 mg MODITEN 5 mg	/	/	2	Apaurin, Leponex
10	1. KREON 10.000 2. NAKOM MITE 100/25 mg 3. NAKOM MITE 250/25 mg 4. VASILIP 20 mg 5. ORTANOL 20 mg 6. ESCITALOPRAM TEVA 10 mg 7. MIRZATEN 30 mg 8. SETININ 25 mg 9. LORAM 2,5 mg 10. URUTAL 8 mg	8	1. KREON 10.000 2. NAKOM MITE 100/25 mg 3. NAKOM MITE 250/25 mg 4. VASILIP 20 mg 5. ORTANOL 20 mg 6. ESCITALOPRAM TEVA 10 mg 7. MIRZATEN 30 mg 8. LORAM 2,5 mg	7	1. Th.: Escytalopram Teva 10 mg zjutraj 2. Mirzaten 30 mg zvečer 3. Nakom a 250/25 mg 1 tbl zjutraj eno uro pred obrokom, 4. Nakom Mite a 100/25 mg 1 tbl opoldan in 1 tbl. zvečer eno uro pred obrokom 5. Vasilip 20 mg zvečer, 6. Kreon 1000 i.e. 3 x 1 caps z hrano 7. Hiabox 0,15 % 4 x 1 gttu v oči Systane gel zvečer po potrebi z oči ob draženju 8. Ortanol 20 mg zjutraj na tešče po potrebi	0					DS-129	1	Urutal	1	1	0	/
10	1. TRITTICO 150 mg 2. DULSEVIA 60 mg 3. SETININ 100 mg 4. NOLPAZA 40 mg 5. EDEMID 40 mg 6. PROCORALAN 5 mg 7. VALSOTENS 80 mg 8. VASILIP 80 mg 9. LANITOP 0,1 mg 10. CONCOR 2,5 mg	9	1. TRITTICO 150 mg 2. VENLAFAKSIN ACTAVIS 75 mg 3. SETININ 100 mg 4. NOLPAZA 20 mg 5. EDEMID 40 mg 6. VALSOTENS 80 mg 7. VASILIP 40 mg 8. LANITOP 0,1 mg 9. CONCOR 5 mg	11	1. Th.: Trittico 150 mg. zvečer (II) 2. Venlafaxin Actavis 75 mg. zjutraj (II) 3. Seroquel SR 150 mg. ob 19.00 uri (II) 4. Nolpaza 40 mg. zjturaj na tešče 5. Edemid a' 40 mg. 1/2 tbl. zjutraj 6. Valsotens 2 x 80 mg. 7. Vasilip 40 mg. zvečer 8. Lanitop 0,1 mg. zjutraj vsak drugi dan (neparni) 9. Concor Cor 5 mg. zjutraj (I) 10. Aspirin protect 100 mg. opoldan ob obroku 11. Ventolin sprej do 2 x 1 …	0					DS-130	2	Procorolan, lanitop	1	1	1	lanitop-metildigoksin
9	1. VENLAFAKSIN ACTAVIS 150 mg 2. LASIX 40 mg 3. COMBODART 0,5/0,4 mg 4. CONTROLOC 40 mg 5. ATORIS 40 mg 6. ASPIRIN PROTECT 100 mg 7. AMPRIL 5 mg 8. PORTALAK sirup 9. ANALGIN 500 mg	9	7. PREDLOG SPREMENJENE TERAPIJE – PREDLAGANA TERAPIJA 1. VENLAFAKSIN ACTAVIS 150 mg 1*1 zjutraj 2. LASIX 40 mg 1*1 zjutraj 3. COMBODART 0,5/0,4 mg 1*1 zjutraj 4. PANRAZOL 20 mg 1*1 zjutraj 5. ATORIS 40 mg 1*1 zvečer 6. ASPIRIN PROTECT 100 mg 1*1 opoldne 30 min pred obrokom 7. AMPRIL 5 mg 1*1 zvečer 8. PORTALAK sirup 3*2 gtt. 9. ANALGIN 500 mg 1+1	10	1. Th: Venlafaxin Actavis 150 mg. 1 tbl. zj. (III) 2. Lasix 40 mg. zj., 3. Combodart 0,5/0,4 mg. zj. 4. Atoris 40 mg. zv., 5. Aspirin protect 100 mg. opoldan 6. Ampril 5 mg. zj., 7. Portalac sirup 3 x 2 žl. 8. Analgin 2 x 500 mg. (I) 9. Panrazol 20 mg. 1 tbl. zj. na tešče (I) Po potrebi še ima: čaj za odvajanje ter 10. Dulcolax supp. p.p. na 3 dni	0					DS-131	0	/	/	/	/	/
15	1. LAMICTAL 2. DONEPEZIL PLIVA 10 mg 3. CYMBALTA 60 mg 4. FLUZEPAM 15 mg 5. OKSAZEPAM 10 mg 6. MIRZATEN 30 mg 7. SINGULAIR 10 mg 8. NEXIUM 40 mg 9. PIRAMIL 10 mg 10. CONCOR COR 5 mg 11. COUPET 10 mg 12. CARDIOPIRIN 100 mg 13. FOSTER 100/6 mcg 14. VENTOLIN spray 15. NOVOMIX 30 FLEXPEN	16	1. LAMICTAL 2. DONEPEZIL PLIVA 10 mg 3. CYMBALTA 60 mg 4. FLUZEPAM 15 mg 5. OKSAZEPAM 10 mg 6. MIRZATEN 30 mg 7. SINGULAIR 10 mg 8. NEXIUM 20 mg 9. PIRAMIL 10 mg 10. CONCOR COR 5 mg 11. COUPET 10 mg 12. CARDIOPIRIN 100 mg 13. FOSTER 100/6 mcg 14. VENTOLIN spray 15. NOVOMIX 30 FLEXPEN 16. ALDACTONE 25 mg	13	1. Th.: Dulsevia 60 mg 1 casp. zj. (III) 2. Trittico 150 mg 1 tbl. zv. (V) 3. Lamictal 100 mg 2 x 1 tbl. (VI) 4. Memaxa 20 mg 1 tbl. zj. (III) 5. Perluna 5 mg zv. (V) 6. Singulair 10 mg zv. 7. Nexium 20 mg zj. na tešče 8. Piramil 10 mg zv. 9. Concor COR 5 mg zj. 10. Coupet 10 mg zv. 11. Cardiopirin 100 mg ob 12.00 uri 12. Diuver 10 mg zj. 13. Foster 100/6 mg pršilo 2 x 2 vpiha.	0					DS-133	1	FLUZEPAM 15 mg	1	1	0	/
16	1. ALVENTA 75 mg 2. LAMICTAL 200 mg 3. ABILIFY 30 mg 4. PAROXAT 20 mg 5. DEPAKINE CHRONO 300 mg 6. RISPERDAL 1 mg 7. ALDACTONE 25 mg 8. LASIX 40 mg 9. VASILIP 20 mg 10. DUROGESIC 100 mcg/h 11. FERRUM LEK 100 mg 12. OKSAZEPAM 10 mg 13. MAREVAN 3 mg 14. BETMIGA 50 mg 15. PRAZINE 25 mg 16. NOLPAZA 20 mg	13	1. ALVENTA 150 mg 2. LAMICTAL 200 mg 3. ABILIFY 30 mg 4. RISPERDAL 1 mg 5. ALDACTONE 25 mg 6. VASILIP 20 mg 7. DUROGESIC 100 mcg/h 8. FERRUM LEK 100 mg 9. OKSAZEPAM 10 mg 10. MAREVAN 3 mg 11. BETMIGA 50 mg 12. PRAZINE 25 mg 13. BOREZ 2,5 mg	11	Alventa 150 mg. zj., 2. Lamictal 2 x 200 mg., 3. Abilify 30 mg. zj., 4. Leponex 2 x 50 mg., 5. Distranevrin 2 caps. zv., 6. Vasilip 20 mg. zv., 7. Betmiga 50 mg. zj., 8. Analgin 2 x 1 tbl., 9. Ferum lek 100 mg. ob 12 uri 10. Marevan po shemi 11. Nolicin 2 x 400 mg.(16.8.ex.)	0					DS-134	1	Paroxat	1	1	0	/
10	1. VENLAFAKSIN ACTAVIS 150 mg 2. LOQUEN 25 mg 3. VALSACOR 160 mg 4. BYOL 2,5 mg 5. LACIPIL 4 mg 6. TRAMADIN 100 mg 7. BETMIGA 8. DIUVER 10 mg 9. ATORIS 10 mg 10. ASPIRIN PROTECT 100 mg	13	1. VENLAFAKSIN ACTAVIS 150 mg 2. LOQUEN 25 mg 3. VALSACOR 160 mg 4. BYOL 2,5 mg 5. LACIPIL 4 mg 6. TRAMADIN (TRAMAL) 100 mg 7. BETMIGA 8. DIUVER 10 mg 9. ATORIS 10 mg 10. ASPIRIN PROTECT 100 mg 11. EMSELEX 7,5 mg 12. ANALGIN 500 mg 13. PANRAZOL 20 mg	12	Venlafaxin 150 mg. zj.(I) 2. Loquen 25 + 0 + 50 mg (III) 3. Valsacor 2 x 160 mg. 4. Byol 2 x 2,5 mg. 5. Lacipil 4 mg. zv., 6. Emselex 7,5 mg. 7. Atoris 10 mg. zv., 8. Diuver 10 mg. 1 tbl. zj. vsak drugi dan - neparni 9. Aspirin protect 100 mg. pol ure pred kosilom 10. Panrazol 20 mg. zj. na tešče 11. Tramal SR 2 x 100 mg. 12. Lekadol do 2 x 1 tbl. ob prebijajoči bolečini	0					DS-135	0	/	/	/	/	/
9	1. EUTHYROX 125 mcg 2. PROPAFENON ALKALOID 150 mg 3. ASPIRIN PROTECT 100 mg 4. APROVEL 150 mg 5. MAPRON 100 mg 6. MIRZATEN 45 mg 7. LOQUEN 25 mg 8. PANRAZOL 20 mg 9. FLUZEPAM 15 mg	11	1. EUTHYROX 125 mcg 2. PROPAFENON ALKALOID 150 mg 3. ASPIRIN PROTECT 100 mg 4. APROVEL 150 mg 5. MAPRON 100 mg 6. MIRZATEN 45 mg 7. LOQUEN 25 mg 8. PANRAZOL 20 mg 9. FLUZEPAM 15 mg 10. LYRICA 75 mg 11. NEXIUM 20 mg	11	1. Th.: Paroxat 20 mg zj. 2. Mirzaten 45 mg zv. 3. Loquen 50 mg zj. + 200 mg zv. 4. Aprovel 150 mg zj. 5. Byol 1,25 mg zj. 6. Aspirin Protect 100 mg opoldan (pol ure pred obrokom) 7. Euthyrox 125 mcg zj. na tešče 8. Nexium a 40 mg zj. ob ostali redni terapiji (ne na tešče) - ne zamenjuj. B-complex 1 caps. zv. 9. Lekadol 500 mg zv. 10. Portalak sirup 2 žl. zj. p.p. 11. Lekadol 1-2 tbl. p.p. ob bol…	0					DS-136	1	Propafenon	1	1	0	/
12	1. NAKOM 100/25 mg 2. MIRZATEN 30 mg 3. EXELON TDO 13,3/24 h 4. TEOTARD 200 mg 5. SPIRIVA spray 6. SERETIDE 7. CONTROLOC 40 mg 8. COUPET 10 mg 9. EDEMID 40 mg 10. PRENESSA 2 mg 11. CONCOR 2,5 mg 12. MAREVAN 3 mg	11	1. NAKOM 100/25 mg 2. MIRZATEN 30 mg 3. EXELON TDO 13,3/24 h 4. SPIRIVA spray 5. SERETIDE 50 mcg/500 mcg 6. PANRAZOL 20 mg 7. COUPET 10 mg 8. EDEMID 40 mg 9. PRENESSA 2 mg 10. CONCOR 2,5 mg 11. MAREVAN 3 mg	13	1. Th: Nakom mite 100/25 mg.1,5 tbl. ob 8, 12 in 16 uri ter 1 tbl. ob 10 uri 2. Mirzaten 30 mg. zv. 3. Exelon TDO 13,3 mg./24ur 4. Spiriva sprej 1 vpih zj. 5. Seritide 50/500 mg.2 x 1 vpih 6. Panrazol 40 mg. zj. na tešče, 20 mg. zv. 7. Edemid 40 mg. zj., 8. Prenessa 2 mg. zj. 9. Concor 2,5 mg. zj. 10. Coupet 10 mg. zv., 11. Marevan 1/2 tbl. zv. ob pon., sre. in ned., 1 tb. zv. ob tor., četr. in s…	0					DS-137	1	Teotard 200mg 1+1	1	1	0	/
14	1. MIRZATEN 15 mg 2. ASENTRA 3. MEMAXA 20 mg 4. LOQUEN SR 200 mg 5. PERLUNA 5 mg 6. CONCOR 5 mg 7. PANRAZOL 8. LASIX 9. ATORIS 10 mg 10. ASPIRIN PROTECT 100 mg 11. FOLACIN tbl. 12. OKSAZEPAM 13. KAPTOPRIL 25 mg 14. NITROLINGUAL	13	1. MIRZATEN 15 mg 2. ASENTRA 3. MEMAXA 20 mg 4. LOQUEN SR 200 mg 5. CONCOR 7,5 mg 6. PANRAZOL 7. LASIX 40 mg 8. ATORIS 10 mg 9. ASPIRIN PROTECT 100 mg 10. FOLACIN tbl. 11. OKSAZEPAM 12. KAPTOPRIL 25 mg 13. NITROLINGUAL	11	Mirzaten 30 mg, 1 tbl. zv. (III) 2. Asentra 100 mg, 1 tbl. zj. (III) 3. Memaxa 20 mg zj. (III) 4. Loquen SR 200 mg ob 17.00 uri (II) 5. Oxazepam 10 mg, 2 x 1/2 tbl. (III) 6. Concor 5 mg zj. 7. Panrazol 40 mg zj. na tešče 8. Lasix 20 mg zj. 9. Atoris 10 mg zv. 10. Aspirin protect 100 mg opoldan 11. Nitrolingual pršilo 2 vpiha po potrebi v primeru hipertenzivne krize	0					DS-138	0	/	/	/	/	/
16	1. NAKOM MITE 100/25 mg 2. LAMICTAL 100 mg 3. CYMBALTA 90 mg 4. YASNAL 10 mg 5. GLUCOPHAGE 500 mg 6. RANITAL 150 mg 7. CONCOR 5 mg 8. LACIPIL 4 mg 9. CO-DIOVAN 80/12,5 mg 10. SINVACOR 40 mg 11. ASPIRIN PROTECT 100 mg 12. ARCOXIA 60 mg 13. TEVITAMOL 500 mg 14. RUPURUT 500 mg 15. REGLAN 10 mg 16. SPASMEX 5 mg	16	1. NAKOM MITE 100/25 mg 2. LAMICTAL 50 mg 3. CYMBALTA 4. YASNAL 10 mg 5. GLUCOPHAGE 500 mg 6. NEXIUM 20 mg 7. CONCOR 5 mg 8. LACIPIL 4 mg 9. CO-DIOVAN 80/12,5 mg 10. SINVACOR 40 mg 11. ASPIRIN PROTECT 100 mg 12. ARCOXIA 60 mg 13. TEVITAMOL 500 mg 14. REGLAN 10 mg 15. SPASMEX 5 mg 16. NOVOLAX 5 mg	14	1. Th.: Exelon TDO 4,6 mg 1 obliž zj./24 ur, še 23 dni, potem nadaljevati z Exelon TDO 9,5 mg / 24 ur še mesec dni, potem nadaljevati z Exelon TDO 13,3 mg/24 ur zj. (III) 2. Cymbalta 60 mg 2 caps. zj. (VI) 3. Lamictal 50 mg 1 tbl. zj. (III) Lamictal 100 mg 1 tbl. zv. (III) 4. Nakom mite 100/25 ob 8.00,12.00,16.00 in 20.00 uri 5. Glucophage 3 x 500 mg 6. Ranital 150 mg zj. na tešče 7. Concor 5 mg …	0					DS-139	1	Arcoxia 60 mg	4	2	1	Arcoxia 60mg 1+1, predlog je bil 1x1
6	1. LOQUEN 25 mg 2. CORYOL 12,5 mg 3. TOLUR 40 mg 4. LASIX 40 mg 5. ASPIRIN PROTECT 100 mg 6. AMLOPIN 10 mg	6	1. LOQUEN 25 mg 2. CORYOL 12,5 mg 3. TOLURA 40 mg 4. LASIX 40 mg 5. ASPIRIN PROTECT 100 mg 6. AMLOPIN 10 mg	6	1. LOQUEN 25 mg 2. CORYOL 12,5 mg 3. TOLURA 40 mg 4. LASIX 40 mg 5. ASPIRIN PROTECT 100 mg 6. AMLOPIN 10 mg	0					DS-141	0	/	/	/	/	/
10	1. ALVENTA 75 mg 2. MIRZATEN 30 mg 3. REMINYL 8 mg 4. PRENESSA 4 mg 5. CORYOL 6,25 mg 6. XARELTO 20 mg 7. PLIVID D3 solucija 8. KALCIJEV KARBONAT 1 g 9. LESCOL XL 80 mg 10. NEXIUM 40 mg	10	1. ALVENTA 75 mg 2. MIRZATEN 30 mg 3. REMINYL 8 mg 4. PRENESSA 4 mg 5. CORYOL 6,25 mg 6. XARELTO 20 mg 7. PLIVID D3 solucija 8. KALCIJEV KARBONAT 1 g 9. LESCOL XL 80 mg 10. NEXIUM 20 mg	10	1. Th.: Mirzaten 30 mg zv. 2. Keppra 2 x 500 mg 3. Prenessa 4 mg zj. 4. Coryol 2 x 6.25 mg 5. Xarelto 20 mg zj. 6. Plivit D3 sol. 35 kapljic zj. ob petkih 7. Kalcijev Karbonat 1 g opoldan 8. Lescol XL 80 mg zv. 9. Nexium 40 mg zj. na tešče in 20 mg zv. 10. Dexametazon sirup a 1 mg/1 ml Da pac 800 ml S 2 x 8 ml p.p. titrirati na 3 x 8 ml.	0					DS-142	0	/	/	/	/	/
17	1. ASENTRA 100 mg 2. MIRZATEN 45 mg 3. LOQUEN 25 mg 4. RIVOTRIL 0,5 mg 5. PROPRANOLOL 40 mg 6. PLIVIT D3 gtt. 7. NAKOM MITE 100/25 mg 8. ACTELSAR HCT 40 mg/12,5 mg 9. AGLURAB 850 mg 10. NOVOMIX 30 flexPen 11. ALOPURINOL 100 mg 12. ANALGIN 500 mg 13. KALCIJEV KARBONAT 1000 mg 14. FORXIGA 10 mg 15. LOQUEN 25 mg 16. LEKADOL 500 mg 17. SANVAL 5 mg	15	1. MIRZATEN 45 mg 2. TRITTICO 150 mg 3. PROPRANOLOL 40 mg 4. PLIVIT D3 gtt. 5. NAKOM MITE 100/25 mg 6. ACTELSAR HCT 80/12,5 mg 7. AGLURAB 850 mg 8. NOVOMIX 30 flexPen 9. ANALGIN 500 mg 10. KALCIJEV KARBONAT 1000 mg 11. FORXIGA 10 mg 12. LOQUEN 25 mg 13. LEKADOL 500 mg 14. SANVAL 5 mg 15. ASPIRIN PROTECT 100 mg	16	1. Th.: Asentra 100 mg, 1 tbl. zj. (ima) 2. Mirzaten 45 mg zv. (III) 3. Loquen 25 mg, 1-0-3 (VI) 4. Exelon TDO 4.6 mg zj. še 23 dni (I) potem preiti na Exelon TDO 9.5 mg še mesec dni (I) potem Exelon nadaljevati z Exelon TDO 13.3 mg (III) 5. Rivotril 0.5 mg, 1 tbl. zv. (II) 6. Perluna 5 mg zv. po potrebi (II) 7. Propranolol 40 mg, 3 x 1/2 tbl. 8. Plivit D3 soll 35 gtt zj. ob ponedeljkih 9. Nakom …	0					DS-143	1	alopurinol	1	1	0	/
7	1. RISPERDAL solucija 2. EXELON OBLIŽ 13,3/24 h 3. CORDARONE 200 mg 4. CONTROLOC 20 mg 5. MAREVAN 3 mg 6. NALGESIN 550 mg 7. AMOKSIKLAV 1000 mg	8	1. RISPERDAL solucija 2. EXELON OBLIŽ 13,3/24 h 3. CORDARONE 200 mg 4. CONTROLOC 20 mg 5. MAREVAN 3 mg 6. NOLICIN 400 mg 7. CORYOL 3,125 mg 8. TEVITAMOL 500 mg	6	Risperdal sol. 1,5 ml zj. + 2 ml zv. 2. Exelon TDO 13.3 mg/24 ur 3. Cordarone a 200 mg 1/2 tbl. zj. 4. Controloc tbl. 40 mg zj. na tešče + 20 mg zv. 5. Lekadol 2-3 x 1 tbl. 6. Alkoholni obkladki na levi nart 7. FLuzepam caps. 15 mg zv. ob nespečnosti p.p.	0					DS-144	0	/	/	/	/	/
9	1. AMPRIL 2,5 mg 2. APAURIN 2 mg 3. ECYTARA 10 mg 4. MIRZATEN 30 mg 5. RISPOLUX 1 mg/mL 6. TEGRETOL 200 mg 7. TENOX 5 mg 8. ZALDIAR 37,5 mg/325 mg 9. PERLUNA 5 mg	9	1. AMPRIL 2,5 mg 2. APAURIN 2 mg 3. MIRZATEN 45 mg 4. RISPOLUX 1 mg/mL 5. TEGRETOL 200 mg 6. TENOX 5 mg 7. PERLUNA 5 mg 8. FOLACIN tbl 9. TEVITAMOL	9	1. Th.: Loquen a' 25 mg, 0 - 1 - 2 tbl. 2. Parogen a' 20 mg, 1 tbl. zj. 3. Karbox a' 600 mg, 2 x 1 tbl. 4. Apaurin a' 2 mg, 3 x 1 tbl. 5. Folacin 3 x 1 tbl. še en mesec 6. Ampril 2.5 mg zv. 7. Sobycor a' 2.5 mg, 2 x 1 tbl. 8. Lescol 40 mg zv. 9. Lekadol 2 x 1 tbl.	0					DS-145	1	APAURIN 2 mg	1	2	1	Apaurin a' 2 mg, 3 x 1 tbl.
12	1. LOQUEN 2. PANTOPRAZOL 40 mg 3. GLICLADA 60 mg 4. AGLURAB 500 mg 5. INSPRA 50 mg 6. LASIX 40 mg 7. VASILIP 10 mg 8. ALOPURINOL 100 mg 9. NEBILET 5 mg 10. ASPIRIN PROTECT 100 mg 11. LOQUEN 12. ANALGIN	12	1. LOQUEN 2. PANTOPRAZOL 20 mg 3. GLICLADA 60 mg 4. AGLURAB 500 mg 5. INSPRA 50 mg 6. LASIX 40 mg 7. VASILIP 10 mg 8. ALOPURINOL 100 mg 9. NEBILET 5 mg 10. ASPIRIN PROTECT 100 mg 11. LOQUEN 12. ANALGIN	12	1. Th.: Loquen 25 mg zj. + 100 mg zv. 2. Pantoprazol Teva 40 mg zj. na tešče 3. Gliclada 60 mg zj. 4. Aglurab 0 - 500 - 500 mg 5. Inspra 50 mg zj. 6. Vasilip 10 mg zv. 7. Alopurinol 100 mg zj. 8. Nebilet 5 mg zj. 9. Aspirin protect pol ure pred kosilom 10. Lasix a' 40 mg, 1/2 tbl. vsak drugi dan po potrebi ob edemih 11. Loquen do 2 x 25 mg die ob nemiru 12. Analgin do 2 x 500 mg ADA dieta Stroga …	0					DS-148	1	Alopurinol	1	1	0	/
10	1. ALVENTA 75 mg 2. EBIXA 5 mg 3. LOQUEN 25 mg 4. AMLESSA 8 mg/5 mg 5. CONCOR COR 2,5 mg 6. COUPET 40 mg 7. FOSAVANCE 70 mg/ 5600 i.e. 8. ASPIRIN PROTECT 100 mg 9. KALCIJEV KARBONAT 1 g 10. LOQUEN	10	1. ALVENTA 75 mg 2. EBIXA 5 mg 3. LOQUEN 25 mg 4. AMLESSA 8 mg/5 mg 5. CONCOR COR 2,5 mg 6. COUPET 40 mg 7. FOSAVANCE 70 mg/ 5600 i.e. 8. ASPIRIN PROTECT 100 mg 9. KALCIJEV KARBONAT 1 g 10. LOQUEN	9	1. Th: Mapron 50 mg. zj., 2. Ebixa a 10 mg. 1,5 tbl. zj. do 3.1.2017, nato 20 mg. zj. 3. Loquen a 100 mg. 1 tbl. zv., Loquen a 25 mg. 2 tbl. zj. + 1 tbl. po potrebi čez noč 4. Prenessa a 4 mg. 1/2 tbl. zj. 5. Concor cor 2,5 mg. zj., 6. Coupet 40 mg. zv., 7. Aspirin protect a 100 mg. pol ure pred kosilom 8. Kalcijev karbonat 1 gr. opoldan ob obroku 9. Fosavans a 70 mg./5600 i.e. zj. na tešče ob to…	0					DS-150	0	/	/	/	/	/
19	1. KALINOR 2. HALDOL 2 mg/mL 3. EXELON OBLIŽ 4. DISTRANEURIN 5. FOLACIN 6. NOLICIN 400 mg 7. NOLPAZA 20 mg 8. XARELTO 15 mg 9. EDEMID 40 mg 10. BYOL 1,25 mg 11. ALDACTONE 25 mg 12. OLICARD 40 mg 13. PLIVIT D3 14. AZOPT 15. COMBIGAN 16. GANFORT 17. HALDOL 2 mg/mL 18. LEKADOL 19. B12 DEPO AMP.	18	1. KALINOR 2. HALDOL 2 mg/mL 3. MEMANTIN MERZ 10 mg 4. XARELTO 20 mg 5. DISTRANEURIN 6. FOLACIN 7. NOLICIN 400 mg 8. NOLPAZA 20 mg 9. EDEMID 40 mg 10. BOREZ 2,5 mg 11. ALDACTONE 25 mg 12. OLICARD 40 mg 13. PLIVIT D3 14. AZOPT 15. COMBIGAN 16. GANFORT 17. HALDOL 2 mg/mL 18. LEKADOL	14	1. Th.: Clopixol tbl. a' 10 mg, 1 tbl. zj. + 2 tbl. zv. 2. Memantin a' 10 mg, 1 tbl. zj. še en teden, nato v tedenskih presledkih titrirati na 15 mg in dokončno na 20 mg zj. 3. Folacin 3 x 1 tbl. še en mesec 4. Nolpaza 20 mg zj. na tešče 5. Xarelto 20 mg zj. 6. Edemid a' 40 mg, 1/2 tbl. zj. na dva dni- neparni 7. Byol 2.5 mg opoldan 8. Aldactone 25 mg opoldan 9. Olicard caps a' 40 mg, 2 caps opol…	0					DS-151	0	/	/	/	/	/
11	1. TEMESTA 2 mg/mL amp. 2. HALDOL 5 mg/mL amp. 3. REMINYL 24 mg 4. LOQUEN SR 300 mg 5. DEPAKINE CHRONO 500 mg 6. EDEMID 40 mg 7. SOBYCOR 2,5 mg 8. ASPIRIN PROTECT 100 mg 9. ULTOP 20 mg 10. HEPAN gel 11. LORSILAN 1 mg	6	1. TEMESTA 2 mg/mL amp. 2. REMINYL 24 mg 3. LOQUEN SR 300 mg 4. SOBYCOR 2,5 mg 5. ASPIRIN PROTECT 100 mg 6. ULTOP 20 mg	9	1. Th.: Seroquel SR tbl. 300 mg ob 21.00 uri, 2. Parogen tbl. 20 mg zj. 3. Ebixa tbl. 15 mg zj., od 20.1.2017 20 mg zj. 4. Sobycor 2 x 2.5 mg 5. Aspirin protect 100 mg pol ure pred kosilom 6. Analgin 2 x 1 tbl. 7. Edemid a' 40 mg, 1/2 tbl. zj. vsak drugi dan - parni 8. Nexium 40 mg zj. na tešče 9. Analgin do 2 x 1 tbl. ob bolečinah po potrebi	0					DS-152	0	/	/	/	/	/
13	1. NAKOM 2. NAKOM MITE 3. LEPONEX 25 mg 4. CONTROLOC 20 mg 5. PRENESSA 4 mg 6. METFOGAMMA 500 mg 7. NEBILET 5mg 8. ATORIS 20 mg 9. OLFEN 100 mg 10. MONOPOST gtt. 11. LEKADOL 12. PERLUNA 5 mg 13. SETININ 25 mg	12	1. NAKOM 2. NAKOM MITE 3. LEPONEX 25 mg 4. CONTROLOC 20 mg 5. PRENESSA 8 mg 6. METFOGAMMA 500 mg 7. NEBILET 5mg 8. ATORIS 20 mg 9. ANALGIN 500 mg 10. MONOPOST gtt. 11. LEKADOL 12. PERLUNA 5 mg	11	Leponex 25 mg 2 x 1 tbl. (IV) 2. Nakom Mite 100 mg zvečer, 3. Nakom 250 mg 1 + 1 + 0 4. Analgin 3 x 500 mg (II) 5. Controloc 20 mg zjutraj na tešče 6. Prenesa 8 mg zjutraj 7. Nebilet 5 mg zvečer 8. Menfogama 2 x 500 mg 9. Atoris 20 mg zvečer 10. Monopost sol 1 gtt v obe očesi zvečer 11. Ferum Lek 2 x 1 tbl (II)	0					DS-153	1	LEPONEX 25 mg	/	/	1	LEPONEX 25 mg
16	1. MIRZATEN 45 mg 2. VENLAFAKSIN ACTAVIS 150 mg 3. LOQUEN SR 300 mg 4. ELIQUIS 2,5 mg 5. EDEMID 40 mg 6. KALCIJEV KARBONAT 1 g 7. NOLPAZA 40 mg 8. PLIVIT D3 9. PORTALAK sirup 10. RAMELSO 10mg/5mg 11. FOLACIN 12. LORSILAN 1 mg 13. LEKADOL 14. DULCOLAX supp. 15. MIKROKLIZMA 16. ZINNAT 500 mg	16	1. MIRZATEN 45 mg 2. VENLAFAKSIN ACTAVIS 150 mg 3. LOQUEN SR 300 mg 4. ELIQUIS 2,5 mg 5. KALCIJEV KARBONAT 1 g 6. RANITAL 150 mg 7. PLIVIT D3 8. PORTALAK sirup 9. RAMELSO 5/10 mg 10. FOLACIN 11. LORSILAN 1 mg 12. LEKADOL 13. DULCOLAX supp. 14. MIKROKLIZMA 15. ZINNAT 500 mg 16. PROLIA ampula	11	1. Mirzaten 45 mg zvečer 2. Venlafaxin Ac. 150 mg zjutraj 3. Loquen SR 300 mg ob 17.00 uri 4. Rivastigmin Teva TDO 4,6 mg / 24 ur, postopomatitrirati odmerek na polnega odmerka 13,3 mg dnevno 5. Eliquis 2 x 2,5 mg 6. kalcijev karbonat 2 x 1/2 tbl. 7. Plivit D 3 soll. 35 gtt ob torkih 8. Ramelso 5/10 zjutraj 9. Folacin 3 x 1 tbl 10. Ranital 150 mg zvečer 11. Portalak sirup 3 x 2 žlici	0					DS-155	0	/	/	/	/	/
19	1. HALDOL 10 mg/mL 2. FOLACIN 3. ZINNAT 4. AFLODERM 5. SPIRIVA 18 mcg 6. SYMBICORT 320/9 mcg 7. BERODUAL N 0,05/0,002 mcg 8. KEPPRA 9. CONTROLOC 10. BIOPREXANIL 11. PORTALAK 12. HALDOL 10 mg/mL 13. PORTALAK 14. DULCOLAX supp. 15. HALDOL 16. APAURIN 17. ANALGIN 18. EDEMID 19. DEXASON	17	1. HALDOL 10 mg/mL 2. FOLACIN 3. ZINNAT 4. AFLODERM 5. SPIRIVA 18 mcg 6. SYMBICORT 320/9 mcg 7. BERODUAL 8. KEPPRA 9. CONTROLOC 10. BIOPREXANIL 11. PORTALAK 12. HALDOL 10 mg/mL 13. PORTALAK 14. HALDOL 15. APAURIN 16. ANALGIN 17. ASPIRIN PROTECT 100 mg	12	1. Th.: Setinin 2 x 200 mg 2. Folacin 3 x 1 tbl. še en mesec 3. Bioprexanil 5 mg zj. 4. Elidel krema 2 x dnevno lokalno na obraz 5. Spiriva a 18 mcg 1 x 1 vpih 6. Simbycord a 320/9 mg 2 x 1 vpih. 7. Berodual 1 sprej 4 x 2 vpiha 8. Keppra 2 x 500 mg 9. Controloc 20 mg zj. tešč. 10. Plavix 75 mg opoldan 11. Portalac sirup 1 žl. zj. 12. Berodual sprej do 2 x 2 vpiha dnevno p.p. Priporočamo čez dva t…	0					DS-156	0	/	/	/	/	/
9	1. ASENTRA 100 mg 2. LOQUEN 3. IMBRUVICA 150 mg 4. TENZOPRIL 30/12,5 mg 5. SEEBRI inh 6. BERODUAL spray 7. NOLPAZA 20 mg 8. FOLACIN 9. ANALGIN 500 mg	8	1. ASENTRA 100 mg 2. LOQUEN 3. IMBRUVICA 150 mg 4. TENZOPRIL 30/12,5 mg 5. SEEBRI inh 6. BERODUAL spray 7. FOLACIN 8. TEVITAMOL 500 mg	9	Asentra 100 mg zj. 2. Loquen 2 x 50 mg 3. Inbruvica a 140 mg 3 tbl. ob 9. uri 4. Tenzopril HTC 30/12.5 mg zj. 5. Seebri inh 1 vpih zj. 6. Berodual sprej 3 x 2 vpiha 7. Nolpaza 20 mg zj. na tešče 8. Folacin 1 tbl. zj. 9. Tevitamol do 3 x 2 tbl. p.p. ob bolečinah	0					DS-157	0	/	/	/	/	/
13	1. LASIX 40 mg 2. NEBILET 5 mg 3. PRENESSA 4 mg 4. ATORIS 40 mg 5. PROSTIDE 5 mg 6. ALFA D3 7. MEDROL 4 mg 8. CaCO3 9. ALOPURINOL 100 mg 10. FOLACIN 5 mg 11. OMNIC OCAS 0,4 mg 12. ECYTARA 10 mg 13. LOQUEN 25 mg	11	1. LASIX 40 mg 2. NEBILET 5 mg 3. MONOPRIL 20 mg 4. ATORIS 40 mg 5. ALFA D3 6. MEDROL 4 mg 7. CaCO3 8. FOLACIN 5 mg 9. ECYTARA 10 mg 10. LOQUEN 25 mg 11. Combodart 0,5 mg/0,4 mg	10	Ecytara 10 mg zj. 2. Loquen 50 mg zv. 3. Lasix 40 mg zj. 4. Nebilet 5 mg zj. 5. Atoris 40 mg zv. 6. Prostide 5 mg zv. 7. Omnic Okas 4 mg zj. 8. Alfa D3 caps. 1 mcg 1 caps. zj. 9. Kalcijev karbonat 1 mg opoldan 10. Alopurinol 100 mg zj. 11. Prenessa a 4 mg zj. pavza	0					DS-158	1	Alopurinol	1	2	1	Alopurinol
14	1. BERODUAL inhalacije 2. PAROXAT 20 mg 3. LOQUEN 25 mg 21:00 4. FLUIMUKAN 600 mg 5. KAMIREN XL 4 mg 6. MONKASTA 10 mg 7. SERETIDE DISKUS 50 ug/250 ug 8. ANATON 20/12,5 mg 9. CONCOR COR 1,25 mg 10. DIAPREL MR 30 mg 11. TEOTARD 200 mg 12. AGLURAB 500 mg 13. ASPIRIN PROTECT 100 mg 14. NEXIUM 20 mg	13	1. ATORIS 20 mg 2. PAROXAT 20 mg 3. LOQUEN 25 mg 21:00 4. FLUIMUKAN 600 mg 5. KAMIREN XL 4 mg 6. MONKASTA 10 mg 7. SERETIDE DISKUS 50 ug/250 ug 8. ANATON 20/12,5 mg 9. CONCOR COR 1,25 mg 10. DIAPREL MR 30 mg 11. TEOTARD 200 mg 12. AGLURAB 500 mg 13. ASPIRIN PROTECT 100 mg	15	1. Th: Seroxat 30 mg. 1 tbl. zj. (III) 2. Kventiax 100 mg. ob 21 uri (II) 3. Perluna 10 mg. ob 21 uri (V) 4. Nexium 20 mg. zj. na tešče 5. Athoris 20 mg. zv., 6. Kameren XL 4 mg., zv., 7. Monkasta 10 mg. zj., 8. Seretide diskus 50mcg/250 mcg 2 vpiha zj., 9. Anaton 20/12,5 mg., zj., 10. Concor 1,25 mg. zj., 11. Diaprel MR 2 x 30 mg, Teotard 2 x 200mg. 12. Teotard 2 x 200 mg., 13. Aglurab 2 x 500 m…	0					DS-159	2	TEOTARD 200 mg, Kamiren	7	2	2	TEOTARD 200 mg, Kamiren
9	1. OLANZAPIN TEVA 10 mg 2. DEPAKINE CHRONO 3. LORSILAN 1 mg 4. TRITTICO 150 mg 5. AMLOPIN 5 mg 6. CONCOR 5 mg 7. ANATON 20/12 mg 8. EUTHYROX 50 mcg 9. SINVACOR 10 mg	9	1. OLANZAPIN TEVA 10 mg 2. DEPAKINE CHRONO 3. LORSILAN 1 mg 4. TRITTICO 150 mg 5. AMLOPIN 5 mg 6. CONCOR 5 mg 7. ANATON 20/12 mg 8. EUTHYROX 50 mcg 9. SINVACOR 10 mg	10	1. Th: Olanzapin Teva 10 mg. zv., (III) 2. Depakine chrono 300 mg./ml.sol., 3 ml. zv. (III) 3. Lorsilan 1 mg. 3 x 1 tbl. (IX) 4. Trittico 150 mg. 1 tbl. zv. (II) 5. Nozinan 100 mg. 1/2 tbl. zv. ob 21 uri + 1/2 tbl. zv. ob nespečnosti p.p.(III) 6. Amlopin 5 mg. zv., 7. Concor 5 mg. zj., 8. Anaton 20/12,5 mg.zj. 9. Euthyrox 50 mcg zj. na tešče 10. Sinvacor 10 mg. zv.	0					DS-160	0	/	/	/	/	/
7	1. KVELUX 25 mg 2. MEMAXA 20 mg 3. ARCOXIA 90 mg 4. PREDUCTAL MR 35 mg 5. COUPET 10 mg 6. MAREVAN 7. CORDARONE 200 mg	6	1. KVELUX 25 mg 2. MEMAXA 10 mg 3. COUPET 10 mg 4. MAREVAN 5. CORYOL 3,125 mg 6. TEVITAMOL 500 mg	9	1. Th.: Clopixol 10 mg. zvečer 2. Folacin 3 x 1 tbl. 3. Byol 1,25 mg. zjutraj 4. Preduktal MR 2 x 1 tbl. 5. Coupet 10 mg. zvečer 6. Marevan po shemi 7. Macrobid 2 x 100 mg. še štiri dni 8. T-vitamol 3 x 500 mg. po potrebi 9. Distranevrin do 2 caps. zvečer po potrebi ob nemiru	0					DS-162	1	Preductal MR 35mg	1	2	/	preductal
10	1. ASENTRA 100 mg 2. LORSILAN 2 mg 3. LOQUEN 100 mg 4. LAMICTAL 25 mg 5. ENAP 10 mg 6. GLURENORM 30 mg 7. NEPHROTRANS 500 mg 8. FLUZEPAM 15 mg 9. LEKADOL 500 mg 10. SPASMEX 5 mg	10	1. ASENTRA 100 mg 2. LORSILAN 2 mg 3. LOQUEN 100 mg 4. LAMICTAL 25 mg 5. MONOPRIL 20 mg 6. GLURENORM 30 mg 7. NEPHROTRANS 500 mg 8. LEKADOL 500 mg 9. SPASMEX 5 mg 10. LOQUEN 25 mg	7	1. Th.: Asentra 100 g. zjutraj 2. Lamictal 25 mg.zjutraj + 50 mg. zvečer, čez 2 tedna titrirati na 50 mg. zjutrajb + 50 mg. zvečer 3. Clopixol 10 mg. ob 21.00 uri 4. Exelon TDO 4,6 mg. / 24 ur (titrirati 5.8. na 9,5 mg./24 ur) 5. Glurenorm 2 x 30 mg. 6. Nephrotrans 3 x 500 mg. 7. Lekadol do 3 x 500 mg. Antihipertonik smo ukinili zaradi nizkih vrednosti krvnega tlaka	0					DS-165	1	FLUZEPAM 15 mg	1	1	0	/
7	1. NOLPAZA 20 mg 2. PALEXIA SR 50 mg 3. BERODUAL N 4. PROREKTAL 5. PAROGEN 10 mg 6. LEPONEX 25 mg 7. METAMIZOL 500 mg	7	1. NOLPAZA 20 mg 2. PALEXIA SR 50 mg 3. BERODUAL N 4. PROREKTAL 5. MIRZATEN 30 mg 6. LEPONEX 25 mg 7. METAMIZOL 500 mg	8	1. Th.: Leponex 25 mg. 1 tbl. zvečer (I) 2. Folacin 3 x 1 tbl. 3. Nolpaza 20 mg. zjutraj na tešče 4. Palexia SR 2 x 50 mg. 5. Metamizol Stada 3 x 500 mg. 6. Berodual 0,05/0,02 3 x 2 vpiha 7. Onbrez Breezhaler 150 mcg. 1 x 1 vpih 8. Prorectal 3 žlice zjutraj	0					DS-168	1	LEPONEX 25 mg	0	/	1	LEPONEX 25 mg
9	1. LOQUEN 25 mg 2. CONCOR 1,25 mg 3. AMPRIL 7,5 mg 4. ALDACTONE 25 mg 5. LANITOP 0,2 mg 6. ALOPURINOL 100 mg 7. TANYZ 0,4 mg 8. EDEMID 40 mg 9. HUMULIN M3 KVIK PEN	9	1. LOQUEN 25 mg 2. CONCOR 1,25 mg 3. AMPRIL 7,5 mg 4. ALDACTONE 25 mg 5. LANITOP 0,2 mg 6. ALOPURINOL 100 mg 7. TANYZ 0,4 mg 8. EDEMID 40 mg 9. HUMULIN M3 KVIK PEN	9	1. Th.: Loquen 25 mg ob 21.00 uri 2. Concor 2 x 1,25 mg 3. Ampril 2 x 7,5 mg 4. Aldactone 25 mg zj. 5. Lanitop 1 tbl. zj. z vikend pavzo 6. Alopurinol 100 mg zv. 7. Tanyz 0,4 mg zv. 8. Edemid a 40 mg 2 tbl. zj. + 1 tbl. opoldan 9. Humulin M3 KVIK PEN 50 i.e. zj. + 20 i.e. zv. sc. ADA dieta	0					DS-174	2	Alopurinol + Lanitop	2	2	2	Alopurinol + Lanitop
13	1. RISPERDAL solucija 2. ASENTRA 50 mg 3. AGLURAB 500 mg 4. ANALGIN 500 mg 5. XARELTO 15 mg 6. DIUVER 10 mg 7. PRENESSA 4 mg 8. NOLPAZA 40 mg 9. CONCOR COR 2,5 mg 10. ADALAT OROS 30 mg 11. COUPET 20 mg 12. FLUZEPAM 15 mg 13. DORETA 37,5/325 mg	12	1. RISPERDAL solucija 2. TRITTICO 150 mg 3. AGLURAB 500 mg 4. ANALGIN 500 mg 5. XARELTO 15 mg 6. DIUVER 10 mg 7. PRENESSA 4 mg 8. NOLPAZA 20 mg 9. CONCOR COR 2,5 mg 10. ADALAT OROS 30 mg 11. COUPET 20 mg 12. DORETA 37,5/325 mg	12	1. Th.: Sol. Risperdal 0.5 ml zj. + 1.5 ml zv. 2. Cymbalta 60 mg zj. 3. Donepezil 5 mg zv. ob 20.3. 10 mg zv. 4. Aglurab 2 x 500 mg 5. Xarelto 15 mg zv. 6. Diuver 10 mg zj. ob ponedeljkih in četrtkih 7. Prenessa 4 mg zv. 8. Nolpaza 20 mg zj. na tešče 9. Concor 2.5 mg zj. 10. Coupet 20 mg zv. 11. Adalat Oros 30 mg zj. 12. Analgin 3 x 500 mg B-complex placebo po 1 tbl. po potrebi ob bolečinah in ne…	0					DS-175	2	Fluzepam, adalat oro -nifedipin	1	1	1	Adalat oros
7	1. MIRZATEN 30 mg 2. RIVASTIGMIN 9,5 mg/24 h 3. PAROGEN 20 mg 4. VASILIP 20 mg 5. CONCOR COR 2,5 mg 6. MONOPRIL 20 mg 7. LASIX 40 mg	7	1. MIRZATEN 30 mg 2. RIVASTIGMIN 9,5 mg/24 h 3. PAROGEN 20 mg 4. PRAVASTATIN 20 mg 5. CONCOR COR 2,5 mg 6. MONOPRIL 20 mg 7. LASIX 40 mg	7	1. Th.: Parogen 20 mg zj. (II) 2. Rivastigmin TDO 9.5 mg/24 ur (II) 3. Kventiax 50 mg zv. (II a' 25 mg) 4. Pravastatin 20 mg zv. 5. Concor Cor 2.5 mg zj. 6. Monopril 20 mg zj. 7. Lasix 40 mg na 2 dni/neparni	0					DS-176	0	/	/	/	/	/
9	1. ASENTRA 50 mg 2. DONEPEZIL ACTAVIS 10 mg 3. TAMETIL 10 mg 4. AGLURAB 850 mg 5. KAMIREN XL 4 mg 6. PRENEWEL 4 mg/1,25 mg 7. BETASERC 24 mg 8. VENTOLIN spray 9. ASPIRIN PROTECT 100 mg	9	1. ASENTRA 50 mg 2. MEMANTIN 5 mg 3. TAMETIL 10 mg 4. AGLURAB 850 mg 5. KAMIREN XL 4 mg 6. PRENEWEL 4 mg/1,25 mg 7. BETASERC 24 mg 8. VENTOLIN spray 9. ASPIRIN PROTECT 100 mg	11	1. Th.: Asentra 50 mg. zjutraj Donepezil 10 mg. zvečer, priporočamo, da se zdravilo zaradi QTC intervala ukine. Namesto njega priporočamo 2. Memaxo a' 10 mg. 1/2 tbl. zjutraj, po enem tednu 1 tbl.zjutraj, po dveh tednih 1,5 tbl. zjutraj in po treh tednih dokončno 20 mg. zjutraj 3. Aglurab 2 x 850 mg. 4. Kamiren XL 4 mg. zvečer 5. Prenewel 4/1,25 mg. zjutraj 6. Ventolin sprej 2 x 2 vpiha 7. Diuver…	0					DS-177	2	KamirenXL 4mg zvečer, BETASERC 24 mg	1	1, 2	1	Kamiren ostane, Betaserc ukinjen
7	1. VALDOXAN 25 mg 2. PROPRANOLOL 40 mg 3. INSPRA 25 mg 4. OMNIC OCAS 0,4 mg 5. ASPIRIN PROTECT 100 mg 6. VITAMIN D3 7. KALCIJEV KARBONAT 1 g	7	1. VALDOXAN 25 mg 2. PROPRANOLOL 40 mg 3. INSPRA 25 mg 4. OMNIC OCAS 0,4 mg 5. ASPIRIN PROTECT 100 mg 6. VITAMIN D3 7. KALCIJEV KARBONAT 1 g	7	1. Th.: Valdoxan a' 25 mg, 1.5 tbl. zv. 2. Propranolol a' 40 mg, 1/2 tbl.zj.+ 1/2 tbl.opoldan + 1/4 tbl.zv., čez en teden povečati odmerke na 3 x 1/2 tbl. 3. Inspra 25 mg zj. 4. Omnic Ocas 0.4 mg zv. 5. Aspirin protect 100 mg opoldan 6. Soll. D3 vitamina 35 gtt zj. ob petkih 7. Kalcijev karbonat 1 g opoldan	0					DS-179	0	/	/	/	/	/
10	1. RIVASTIGMIN TEVA 4,6 mg/24 h 2. LEPONEX 25 mg 3. ANALGIN 500 mg 4. AGLURAB 500 mg 5. AMARYL 6 mg 6. FOSAVANCE 7. PLIVIT D3 8. KALCIJEV KARBONAT 1 g 9. SORVASTA 10 mg 10. MAREVAN 3 mg	9	1. RIVASTIGMIN TEVA 4,6 mg/24 h 2. LEPONEX 25 mg 3. ANALGIN 500 mg 4. AGLURAB 500 mg 5. AMARYL 6 mg 6. FOSAVANCE 7. PLIVIT D3 8. KALCIJEV KARBONAT 1 g 9. SORVASTA 10 mg	10	1. Th.: Rivastigmin Teva TDO 4,6 mg/24 ur od 10.6. odmerek povečati na 9,5 mg/24 ur. 2. Leponex a 25 mg 1/2 tbl. zj. + 1 tbl. zv. 3. Analgin 3 x 500 mg 4. Aglurab 500 mg zj. 5. Amaryl 6 mg zj. 6. Fosavance 70/5600 i.e.zj. na tešče ob pon. 7. Plivit D3 sol 35 kaplj. zj. ob četrtkih 8. Kalcijev karbonat 1 g opoldan 9. Sorvasta 10 mg zv. 10. Marevan po shemi.	0					DS-180	1	LEPONEX 25 mg	0	/	1	LEPONEX 25 mg
9	1. COAXIL 12,5 mg 2. YASNAL 10 mg 3. LOQUEN 25 mg 4. HELEX 0,25 mg 5. AMLOPIN 5 mg 6. ATORIS 20 mg 7. AGLURAB 500 mg 8. KALCIJEV KARBONAT 1 g 9. PLIVIT D3	8	1. COAXIL 12,5 mg 2. YASNAL 10 mg 3. HELEX 0,25 mg 4. AMLOPIN 5 mg 5. PRAVASTATIN TEVA 40 mg 6. AGLURAB 500 mg 7. KALCIJEV KARBONAT 1 g 8. ROCALTROL 0,25 mcg	9	1. Th: Coaxil 3 x 12,5 mg., 2. Loquen 25 mg. zv., 3. Helex 0,25 mg. zj., 4. Yasnal 10 mg. zv., 5. Amlopin 5 mg. zj., Atoris ex., 6. Pravastatin Teva 40 mg. zv., 7. Aglurab 2 x 500 mg., 8. Sol. Plivit D3 35 gtt zj. ob ponedeljkih 9. Kalcijev karbonat 1 gr. 1 tbl. opoldan Macrobid 2 x 100 mg. ob obroku še tri dni	0					DS-185	1	HELEX 0,25 mg	0	/	/	HELEX 0,25 mg
12	1. AMPRIL 5 mg 2. ASPIRIN PROTECT 100 mg 3. BUSCOPAN 4. CORYOL 12,5 mg 5. EDEMID 40 mg 6. LEGOFER sirup 7. LORSILAN 2,5 mg 8. NEXIUM 20 mg 9. SIMVACOR 40 mg 10. TRITTICO 150 mg 11. HALDOL 2 mg 12. RISPOLUX	8	1. AMPRIL 5 mg 2. ASPIRIN PROTECT 100 mg 3. CORYOL 12,5 mg 4. EDEMID 40 mg 5. LEGOFER sirup 6. LORSILAN 2,5 mg 7. SIMVACOR 40 mg 8. RISPOLUX	10	1. Fluimucan 600 mg. 1 tbl. zj. 2. Rispolux 2 x 0,5 ml. 3. Ampril 5 mg. zj., 4. Aspirin protect 100 mg. opoldan 5. Coryol 2 x 12,5 mg., 6. Edemid 40 mg. zj., 7. Nexium 20 mg. zj., 8. Sinvacor 40 mg. zj., 9. Trittico 150 mg. zv. 10. Lekadol p.p. do 3 x 1 tbl.	0					DS-186	0	/	/	/	/	/
13	1. ALVENTA 150 mg 2. EXELON 13,3 mg/h 3. RISPOLUX 1 mg 4. KVENTIAX 25 mg 5. AMPRIL 2,5 mg 6. LASIX 40 mg 7. PANSEMYL 20 mg 8. ASPIRIN PROTECT 100 mg 9. SORVASTA 20 mg 10. PLIVIT D3 gtt 11. PERLUNA 5 mg 12. LORSILAN 1 mg 13. METAMIZOL solucija	13	1. ALVENTA 150 mg 2. EXELON 13,3 mg/h 3. RISPOLUX 1 mg 4. KVENTIAX 25 mg 5. AMPRIL 2,5 mg 6. LASIX 40 mg 7. PANSEMYL 20 mg 8. ASPIRIN PROTECT 100 mg 9. SORVASTA 20 mg 10. PLIVIT D3 gtt 11. PERLUNA 5 mg 12. LORSILAN 1 mg 13. METAMIZOL solucija	13	1. Th.: Kventiax 25 mg zvečer 2. Alventa 150 mg zjutraj 3. Folacin 3 x 1 tbl še en mesec 4. Exelon TDO 13,3 mg / 24 ur 5. Ampryl 2,5 mg zjutraj 6. Lasix 40 mg zjutraj - pavza 7. Sorvasta 20 mg zvečer 8. Aspirin Protect 100 mg opoldan 9. Pantoprazol Teva 20 mg zjutraj na tešče 10. soll. Plivit D3 35 gtt ob ponedeljkih 11. Metamizol sol. do 3 x 20 gtt po potrebi ob bolečinah 12. Kventix a 25 mg po …	0					DS-187	0	/	/	/	/	/
8	1. HALDOL 2 mg 2. ALDACTONE 25 mg 3. NOLPAZA 20 mg 4. BYOL 1,25 mg 5. EDEMID 40 mg 6. PRENESSA 4 mg 7. PLAVIX 75 mg 8. MAREVAN 3 mg	9	1. HALDOL 2 mg 2. ALDACTONE 25 mg 3. RANITAL 150 mg 4. BYOL 2,5 mg 5. EDEMID 40 mg 6. PRENESSA 4 mg 7. PLAVIX 75 mg 8. MAREVAN 3 mg 9. STAVRA 10 mg	9	1. Th.: Xeplion 75 mg. i.m. (prejel 19.12.2018) 2. Invega 3 mg. zjutraj še 10 dni, nato ukinitev naslednja aplikacija Xepliona 14.1.2019 3. Prenessa a' 4 mg. 1/2 tbl. zjutraj 4. Aldactone 25 mg. zjutraj 5. Byol 2,5 mg. zjutraj 6. Sortis 10 mg. zvečer Lasix 40 mg. zjutraj - pavza (nižje vrednosti RR) 7. Plavix 1 tbl. zjutraj 8. Marevan po shemi 9. Ranital 150 mg. zjutraj na tešče	0					DS-188	0	/	/	/	/	/
AVG pred:		AVG predlog:		AVG po:
11.3679		10.2264		10.2736													M
																	Ž
					Inteverncije sploh niso bile upoštevane:												SUM
20			MAX št zdr.	16
11			Mediana =	10
